# Supplementary material for: ﻿Revision of the genus Alulacris Zheng, 1981 (Orthoptera, Acrididae, Melanoplinae) with proposals of new synonyms
Source: Zookeys. 2025 Sep 24;1253:171–94. doi: 10.3897/zookeys.1253.158995 (PMC12489489; doi:10.3897/zookeys.1253.158995)
Supplement: XML Treatment for Alulacris shilinensis [file zookeys.1253.158995-treatment1.xml]

<!DOCTYPE tp:taxon-treatment
  PUBLIC "-//TaxonX//DTD Taxonomic Treatment Publishing DTD v0 20100105//EN" "tax-treatment-NSO.dtd">
<tp:taxon-treatment xmlns:tp="http://www.plazi.org/taxpub"><tp:treatment-meta><kwd-group><label>Taxon classification</label><kwd>
                <named-content content-type="kingdom">Animalia</named-content>
              </kwd><kwd>
                <named-content content-type="order">Orthoptera</named-content>
              </kwd><kwd>
                <named-content content-type="family">Acrididae</named-content>
              </kwd></kwd-group><mixed-citation publication-type="journal"><person-group><name><surname>Zhang</surname><given-names>Yi</given-names></name><name><surname>Mao</surname><given-names>Benyong</given-names></name><name><surname>Hill</surname><given-names>JoVonn G.</given-names></name><name><surname>Huang</surname><given-names>Jianhua</given-names></name></person-group><article-title>﻿Revision of the genus <italic><tp:taxon-name><tp:taxon-name-part taxon-name-part-type="genus" reg="Alulacris">Alulacris</tp:taxon-name-part></tp:taxon-name></italic> Zheng, 1981 (<tp:taxon-name><tp:taxon-name-part taxon-name-part-type="order">Orthoptera</tp:taxon-name-part></tp:taxon-name>, <tp:taxon-name><tp:taxon-name-part taxon-name-part-type="family">Acrididae</tp:taxon-name-part></tp:taxon-name>, <tp:taxon-name><tp:taxon-name-part taxon-name-part-type="subfamily">Melanoplinae</tp:taxon-name-part></tp:taxon-name>) with proposals of new synonyms</article-title><source>Zookeys</source><day>24</day><month>09</month><year>2025</year><volume>1253</volume><fpage>171</fpage><lpage>194</lpage><pub-id pub-id-type="doi">10.3897/zookeys.1253.158995</pub-id></mixed-citation></tp:treatment-meta><tp:nomenclature><label>﻿</label><tp:taxon-name><object-id xmlns:xlink="http://www.w3.org/1999/xlink" content-type="arpha" xlink:type="simple">C2744249-B085-5884-9C7A-B4D835CA791C</object-id>
              <tp:taxon-name-part taxon-name-part-type="genus" reg="Alulacris">Alulacris</tp:taxon-name-part>
              <tp:taxon-name-part taxon-name-part-type="species" reg="shilinensis">shilinensis</tp:taxon-name-part>
            </tp:taxon-name><tp:taxon-authority>(Zheng, 1977)</tp:taxon-authority><xref ref-type="fig" rid="F1">Figs 1</xref><xref ref-type="fig" rid="F2">, 2</xref><xref ref-type="fig" rid="F4">, 4</xref><xref ref-type="fig" rid="F5">, 5A–D</xref><tp:nomenclature-citation-list><tp:nomenclature-citation><tp:taxon-name>
                  <tp:taxon-name-part taxon-name-part-type="genus" reg="Pseudogerunda">Pseudogerunda</tp:taxon-name-part> <tp:taxon-name-part taxon-name-part-type="species" reg="shilinensis">shilinensis</tp:taxon-name-part></tp:taxon-name><comment>Zheng, 1977: 305, 311. Type locality: China (Yunnan: Shilin).</comment></tp:nomenclature-citation><tp:nomenclature-citation><tp:taxon-name>
                  <tp:taxon-name-part taxon-name-part-type="genus" reg="Alulacris">Alulacris</tp:taxon-name-part> <tp:taxon-name-part taxon-name-part-type="species" reg="shilinensis">shilinensis</tp:taxon-name-part></tp:taxon-name><comment>(Zheng); <xref ref-type="bibr" rid="B53">Zheng 1981</xref>: 60, 65; <xref ref-type="bibr" rid="B54">Zheng 1985</xref>:157; <xref ref-type="bibr" rid="B55">Zheng 1993</xref>: 114; <xref ref-type="bibr" rid="B33">Otte 1995</xref>: 268; <xref ref-type="bibr" rid="B28">Li and Xia 2006</xref>: 260; <xref ref-type="bibr" rid="B30">Mao et al. 2011a</xref>: 94, 302; <xref ref-type="bibr" rid="B62">Zheng et al. 2013</xref>: 90, 91; <xref ref-type="bibr" rid="B48">Xu et al. 2021</xref>: 4, 13.</comment></tp:nomenclature-citation><tp:nomenclature-citation><tp:taxon-name>
                  <tp:taxon-name-part taxon-name-part-type="genus" reg="Alulacris">Alulacris</tp:taxon-name-part> <tp:taxon-name-part taxon-name-part-type="species" reg="yanshanensis">yanshanensis</tp:taxon-name-part></tp:taxon-name><comment><xref ref-type="bibr" rid="B30">Mao et al., 2011a</xref>: 95, 302. Type locality: China (Yunnan: Yanshan). Syn. nov.</comment></tp:nomenclature-citation></tp:nomenclature-citation-list></tp:nomenclature><tp:treatment-sec sec-type="type material" id="SECID0EVTBG"><title>Type material examined.</title><p><bold><italic><tp:taxon-name><tp:taxon-name-part taxon-name-part-type="genus" reg="Alulacris">A.</tp:taxon-name-part> <tp:taxon-name-part taxon-name-part-type="species" reg="shilinensis">shilinensis</tp:taxon-name-part></tp:taxon-name></italic>.</bold> China • <bold><italic>Holotype</italic></bold> female; Yunnan, Kunming, Shilin, Lunan; July 1974; Sumin Zheng leg. (<named-content xmlns:xlink="http://www.w3.org/1999/xlink" content-type="dwc:institutional_code" xlink:title="Shaanxi Normal University" xlink:href="http://grbio.org/institution/shaanxi-normal-university" xlink:type="simple">SNU</named-content>). • 1 ♂ 1 ♀; Yunnan, Kunming, Shilin; 21 August 1978; Zhemin Zheng leg. (<named-content xmlns:xlink="http://www.w3.org/1999/xlink" content-type="dwc:institutional_code" xlink:title="Shaanxi Normal University" xlink:href="http://grbio.org/institution/shaanxi-normal-university" xlink:type="simple">SNU</named-content>). • 2 ♂ 1 ♀; Yunnan, Kunming, Shilin; 12 September 1980; Zhenmin Lian leg. (<named-content xmlns:xlink="http://www.w3.org/1999/xlink" content-type="dwc:institutional_code" xlink:title="Shaanxi Normal University" xlink:href="http://grbio.org/institution/shaanxi-normal-university" xlink:type="simple">SNU</named-content>). • 6 ♂ 4 ♀; Yunnan, Kunming, Shilin County, Shilin Landscape area; <named-content xmlns:xlink="http://www.w3.org/1999/xlink" content-type="dwc:verbatimCoordinates" xlink:type="simple"><named-content content-type="geo-json" specific-use="{&#34;type&#34;:&#34;Point&#34;,&#34;coordinates&#34;:[103.321111,24.805278]}" id="NCID0E5UBG" xlink:type="simple">24°48'19"N, 103°19'16"E</named-content></named-content>; 1778 m; 15 August 2017; Bing Jiang Leg. (<abbrev xmlns:xlink="http://www.w3.org/1999/xlink" content-type="institution" xlink:title="Insect Collection of Central South University of Forestry &amp; Technology in Changsha, China" id="ABBRID0EDVBG" xlink:type="simple">CSUFT</abbrev>). • 1 ♂ 1 ♀; Yunnan, Kunming, Shilin; 1 August 1985; Yuan Huang leg. (<named-content xmlns:xlink="http://www.w3.org/1999/xlink" content-type="dwc:institutional_code" xlink:title="Shaanxi Normal University" xlink:href="http://grbio.org/institution/shaanxi-normal-university" xlink:type="simple">SNU</named-content>). • 5 ♂ 6 ♀; Yunnan, Kunming, Shilin; 1700 m; 15 August 2017; Benyong Mao leg. (<abbrev xmlns:xlink="http://www.w3.org/1999/xlink" content-type="institution" xlink:title="Dali University" id="ABBRID0ENVBG" xlink:type="simple">DU</abbrev>). • 3 ♂ 2 ♀; Yunnan, Xinping County, Xinhua; 23 August 2019; Benyong Mao leg. (<abbrev xmlns:xlink="http://www.w3.org/1999/xlink" content-type="institution" xlink:title="Dali University" id="ABBRID0ESVBG" xlink:type="simple">DU</abbrev>).</p><p><bold><italic><tp:taxon-name><tp:taxon-name-part taxon-name-part-type="genus" reg="Alulacris">A.</tp:taxon-name-part> <tp:taxon-name-part taxon-name-part-type="species" reg="yanshanensis">yanshanensis</tp:taxon-name-part></tp:taxon-name></italic>.</bold> China • <bold><italic>Holotype</italic></bold> female; Yunnan Province, Wenshan Zhuang and Miao Autonomous Prefecture, Yanshan County; 9 November 2003; Jishan Xu leg. (<abbrev xmlns:xlink="http://www.w3.org/1999/xlink" content-type="institution" xlink:title="Dali University" id="ABBRID0EKWBG" xlink:type="simple">DU</abbrev>).</p></tp:treatment-sec><tp:treatment-sec sec-type="Morphology" id="SECID0EPWBG"><title>Morphology.</title><p><bold>Male.</bold> Body small to medium-sized, covered with s sparse hairs. Head shorter than pronotum. Vertex short and strongly oblique, fastigium broadly connected with frontal ridge. Frons slightly inclined backward in profile view. Frontal ridge straight, with distinct longitudinal sulcus throughout and nearly parallel lateral margins which slightly expand near the antennae in some individuals (Fig. <xref ref-type="fig" rid="F4">4F</xref>). Antennae filiform, extending beyond posterior margin of pronotum. Eyes oval, with a longitudinal diameter 1.3–1.5× as long as transversal diameter and 1.5–2.2× as long as the subocular furrow. Interocular distance ~ 0.4 mm. Pronotum cylindrical, rugulose, and punctate; anterior margin relatively straight or slightly concave in the middle; posterior margin roundly convex; median carina distinct in metazona; lateral carina absent; posterior transversal sulcus located near the middle of pronotum; prozona 1.4–1.7× as long as the metazona; lower margin of the lateral lobe roundly and bluntly convex near the middle, with broadly rounded anterior angle and acutely rounded posterior angle. Prosternal process conical, with a rounded apex. Lateral lobes of mesosternum slightly broader than long, with rounded inner margins. Lateral lobes of metasternum nearly contiguous with each other posteriorly. Tegmina broadly squamiform with sparse long hair, reaching the middle (Fig. <xref ref-type="fig" rid="F2">2H</xref>) or slightly exceeding the posterior margin (Fig. <xref ref-type="fig" rid="F2">2I</xref>) of the second abdominal tergite, partially contiguous dorsally in most individuals (Fig. <xref ref-type="fig" rid="F4">4E</xref>) or slightly separate in a few individuals. Hind wings extremely vestigial. Hind femora with upper basal lobe of outer surface distinctly longer than lower basal lobe, upper median keel smooth and sharply spinous apically, lower genicular lobe rounded apically. Hind tibia with 10 or 11 spines at both inner and outer margins; outer apical spine absent. Tarsus with large arolium exceeding apex of claws. Tympanum large and rounded. Dorsum of abdomen with distinct median keel. The tenth abdominal tergite with a pair of small circular furculae. Supra-anal plate broadly triangular and longitudinally sulcate in the middle, with two tubercles at basal lateral margins. Cerci broadly laterally compressed and lamellate, not reaching apex of supra-anal plate, with broad base and slightly rounded apex. Subgenital plate short conical with pointed apex and long hair. Epiphallus with a broad undivided bridge; general outline trapezoidal in dorsal view; bridge a little broad; lateral margins oblique inwards; ancora long and lamellate, as high as the anterior projections (Fig. <xref ref-type="fig" rid="F5">5B</xref>), strongly curved ventrally, with bluntly rounded apex; anterior projection triangular and posterior projection long conical; lophi vertical, large, lamellate and broadly auriform, with broadly rounded apical margins. Phallic complex with apical valves of penis and valves of cingulum slender and lamellate. Valves of cingulum deeply emarginate in the middle of apex. Apodemes elongate, nearly reaching apex of the basal valves of penis.</p><fig id="F4" position="float" orientation="portrait"><object-id xmlns:xlink="http://www.w3.org/1999/xlink" content-type="doi" xlink:type="simple">10.3897/zookeys.1253.158995.figure4</object-id><object-id xmlns:xlink="http://www.w3.org/1999/xlink" content-type="arpha" xlink:type="simple">BB1A054C-9419-5B91-BD27-1043C6DBDD39</object-id><label>Figure 4.</label><caption><p>Habitus of <italic><tp:taxon-name><tp:taxon-name-part taxon-name-part-type="genus" reg="Alulacris">Alulacris</tp:taxon-name-part></tp:taxon-name></italic> spp. A–F. <italic><tp:taxon-name><tp:taxon-name-part taxon-name-part-type="genus" reg="Alulacris">A.</tp:taxon-name-part> <tp:taxon-name-part taxon-name-part-type="species" reg="shilinensis">shilinensis</tp:taxon-name-part></tp:taxon-name></italic>; A, B. Holotype female in lateral and dorsal views; C. Labels of holotype female; D, E. male in lateral and dorsal views; F. Head in frontal view; G–I. <italic><tp:taxon-name><tp:taxon-name-part taxon-name-part-type="genus" reg="Alulacris">A.</tp:taxon-name-part> <tp:taxon-name-part taxon-name-part-type="species" reg="yanshanensis">yanshanensis</tp:taxon-name-part></tp:taxon-name></italic>; G, H. Holotype female in lateral and dorsal views; I. Labels of holotype female.</p></caption><graphic xmlns:xlink="http://www.w3.org/1999/xlink" xlink:href="zookeys-1253-171_article-158995__-g004.jpg" position="float" orientation="portrait" xlink:type="simple" id="oo_1423444.jpg"><uri content-type="original_file" xlink:type="simple">https://binary.pensoft.net/fig/1423444</uri></graphic></fig><fig id="F5" position="float" orientation="portrait"><object-id xmlns:xlink="http://www.w3.org/1999/xlink" content-type="doi" xlink:type="simple">10.3897/zookeys.1253.158995.figure5</object-id><object-id xmlns:xlink="http://www.w3.org/1999/xlink" content-type="arpha" xlink:type="simple">7DAB66B8-0712-5935-BF24-A66C2A06BCCD</object-id><label>Figure 5.</label><caption><p>Male genitalia of <italic><tp:taxon-name><tp:taxon-name-part taxon-name-part-type="genus" reg="Alulacris">Alulacris</tp:taxon-name-part> <tp:taxon-name-part taxon-name-part-type="species" reg="shilinensis">shilinensis</tp:taxon-name-part></tp:taxon-name></italic>, <italic><tp:taxon-name><tp:taxon-name-part taxon-name-part-type="genus" reg="Tonkinacris">Tonkinacris</tp:taxon-name-part> <tp:taxon-name-part taxon-name-part-type="species" reg="sinensis">sinensis</tp:taxon-name-part></tp:taxon-name></italic> and <italic><tp:taxon-name><tp:taxon-name-part taxon-name-part-type="genus" reg="Alulacris">Alulacris</tp:taxon-name-part> <tp:taxon-name-part taxon-name-part-type="species" reg="nigristriatis">nigristriatis</tp:taxon-name-part></tp:taxon-name></italic>. A–D. <italic><tp:taxon-name><tp:taxon-name-part taxon-name-part-type="genus" reg="Alulacris">Alulacris</tp:taxon-name-part> <tp:taxon-name-part taxon-name-part-type="species" reg="shilinensis">shilinensis</tp:taxon-name-part></tp:taxon-name></italic>; A, B. Epiphallus in dorsofrontal and dorsal views; C, D. Phallic complex in dorsal and lateral views; E–K. <italic><tp:taxon-name><tp:taxon-name-part taxon-name-part-type="genus" reg="Tonkinacris">Tonkinacris</tp:taxon-name-part> <tp:taxon-name-part taxon-name-part-type="species" reg="sinensis">sinensis</tp:taxon-name-part></tp:taxon-name></italic>; E–H. Epiphallus in dorsal, dorsofrontal, frontal and lateral views; I–K. Phallic complex in dorsal, lateral and ventral views; L–R. <italic><tp:taxon-name><tp:taxon-name-part taxon-name-part-type="genus" reg="Alulacris">Alulacris</tp:taxon-name-part> <tp:taxon-name-part taxon-name-part-type="species" reg="nigristriatis">nigristriatis</tp:taxon-name-part></tp:taxon-name></italic>; L–O. Epiphallus in dorsal, dorsofrontal, frontal and lateral views; P–R. Phallic complex in dorsal, lateral and ventral views.</p></caption><graphic xmlns:xlink="http://www.w3.org/1999/xlink" xlink:href="zookeys-1253-171_article-158995__-g005.jpg" position="float" orientation="portrait" xlink:type="simple" id="oo_1423445.jpg"><uri content-type="original_file" xlink:type="simple">https://binary.pensoft.net/fig/1423445</uri></graphic></fig><p><bold>Female.</bold> Similar to male, except for the following. Lateral margins of frontal ridge complete (Fig. <xref ref-type="fig" rid="F1">1B</xref>) or absent near the clypeus (Fig. <xref ref-type="fig" rid="F1">1A, C, D</xref>). Interocular distance relatively wider, ranging from 0.6 to 1.0 mm. Prozona 1.2–1.4× as long as metazona. Lateral lobes of metasternum distinctly separated. Tegmina at least reaching the posterior margin of the first abdominal tergite (Fig. <xref ref-type="fig" rid="F2">2C</xref>), or exceeding the posterior margin of the second abdominal tergite (Fig. <xref ref-type="fig" rid="F2">2G</xref>), but not reaching the middle of the third abdominal tergite, slightly separated from each other dorsally in most individuals (Fig. <xref ref-type="fig" rid="F2">2B</xref>) but partially contiguous with each other dorsally in a few individuals (Fig. <xref ref-type="fig" rid="F2">2H</xref>). Epiproct elongated triangular, with a transverse sulcus in the middle and a longitudinal sulcus at basal half. Cerci shortly conical, only reaching half of epiproct. Outer margin of dorsal valves of ovipositor with small blunt denticles.</p></tp:treatment-sec><tp:treatment-sec sec-type="Coloration" id="SECID0EA3BG"><title>Coloration.</title><p>Body dark olivaceous. Hind femur with outer and upper sides green, and inner and lower sides orange-yellow to orange-red; lower knee lobe dark green, yellowish brown or black. Hind tibia bluish-green. Hind tarsus pale brown.</p></tp:treatment-sec><tp:treatment-sec sec-type="description" id="SECID0EF3BG"><title>Measurements.</title><p>Male: <abbrev xmlns:xlink="http://www.w3.org/1999/xlink" xlink:title="body length, the length from the apex of fastigium to the apex of subgenital plate" id="ABBRID0EL3BG" xlink:type="simple">BL</abbrev>: 16.0–17.0 mm; <abbrev xmlns:xlink="http://www.w3.org/1999/xlink" xlink:title="pronotum length, the length from the anterior margin of pronotum to the posterior margin" id="ABBRID0EP3BG" xlink:type="simple">PNL</abbrev>: 4.0–4.5 mm; <abbrev xmlns:xlink="http://www.w3.org/1999/xlink" xlink:title="tegmen length, the length from the base of tegmen to the apex" id="ABBRID0ET3BG" xlink:type="simple">TL</abbrev>: 4.0–4.5 mm; <abbrev xmlns:xlink="http://www.w3.org/1999/xlink" xlink:title="hind femur length" id="ABBRID0EX3BG" xlink:type="simple">HFL</abbrev>: 9.0–10.0 mm. Female: <abbrev xmlns:xlink="http://www.w3.org/1999/xlink" xlink:title="body length, the length from the apex of fastigium to the apex of subgenital plate" id="ABBRID0E23BG" xlink:type="simple">BL</abbrev>: 23.0–24.0 mm; <abbrev xmlns:xlink="http://www.w3.org/1999/xlink" xlink:title="pronotum length, the length from the anterior margin of pronotum to the posterior margin" id="ABBRID0E63BG" xlink:type="simple">PNL</abbrev>: 5.0–6.0 mm; <abbrev xmlns:xlink="http://www.w3.org/1999/xlink" xlink:title="tegmen length, the length from the base of tegmen to the apex" id="ABBRID0ED4BG" xlink:type="simple">TL</abbrev>: 5.5–6.0 mm; <abbrev xmlns:xlink="http://www.w3.org/1999/xlink" xlink:title="hind femur length" id="ABBRID0EH4BG" xlink:type="simple">HFL</abbrev>: 13.0–14.0 mm.</p></tp:treatment-sec><tp:treatment-sec sec-type="distribution" id="SECID0EL4BG"><title>Distribution.</title><p>China (Yunnan: Shilin, Yanshan, Xingping).</p></tp:treatment-sec><tp:treatment-sec sec-type="biology" id="SECID0EQ4BG"><title>Biology.</title><p>No data on the biology of the species (<xref ref-type="bibr" rid="B30">Mao et al. 2011a</xref>).</p></tp:treatment-sec><tp:treatment-sec sec-type="remarks" id="SECID0E14BG"><title>Remark.</title><p><italic><tp:taxon-name><tp:taxon-name-part taxon-name-part-type="genus" reg="Alulacris">Alulacris</tp:taxon-name-part> <tp:taxon-name-part taxon-name-part-type="species" reg="yanshanensis">yanshanensis</tp:taxon-name-part></tp:taxon-name></italic> was described only based on a single holotype female and differs from <italic><tp:taxon-name><tp:taxon-name-part taxon-name-part-type="genus" reg="Alulacris">A.</tp:taxon-name-part> <tp:taxon-name-part taxon-name-part-type="species" reg="shilinensis">shilinensis</tp:taxon-name-part></tp:taxon-name></italic> mainly in five external morphological traits as mentioned in the Introduction, of which three are quantitative and two are qualitative. However, after a careful comparison of the type of <italic><tp:taxon-name><tp:taxon-name-part taxon-name-part-type="genus" reg="Alulacris">A.</tp:taxon-name-part> <tp:taxon-name-part taxon-name-part-type="species" reg="yanshanensis">yanshanensis</tp:taxon-name-part></tp:taxon-name></italic> with the type series of <italic><tp:taxon-name><tp:taxon-name-part taxon-name-part-type="genus" reg="Alulacris">A.</tp:taxon-name-part> <tp:taxon-name-part taxon-name-part-type="species" reg="shilinensis">shilinensis</tp:taxon-name-part></tp:taxon-name></italic> as well as some additional material, no significant difference in both qualitative and quantitative characters were found between these two species (Table <xref ref-type="table" rid="T1">1</xref>, Figs <xref ref-type="fig" rid="F1">1</xref>, <xref ref-type="fig" rid="F2">2</xref>). Therefore, <italic><tp:taxon-name><tp:taxon-name-part taxon-name-part-type="genus" reg="Alulacris">A.</tp:taxon-name-part> <tp:taxon-name-part taxon-name-part-type="species" reg="yanshanensis">yanshanensis</tp:taxon-name-part></tp:taxon-name></italic> is considered herein as a junior synonym of <italic><tp:taxon-name><tp:taxon-name-part taxon-name-part-type="genus" reg="Alulacris">A.</tp:taxon-name-part> <tp:taxon-name-part taxon-name-part-type="species" reg="shilinensis">shilinensis</tp:taxon-name-part></tp:taxon-name></italic>.</p></tp:treatment-sec><tp:treatment-sec><!--Section generated to contain objects referenced in tp:taxon-treatment.--><fig id="F1" position="float" orientation="portrait"><object-id xmlns:xlink="http://www.w3.org/1999/xlink" content-type="doi" xlink:type="simple">10.3897/zookeys.1253.158995.figure1</object-id><object-id xmlns:xlink="http://www.w3.org/1999/xlink" content-type="arpha" xlink:type="simple">EF9DEEB1-4D8E-5D26-9A30-3A0DF49CE96F</object-id><label>Figure 1.</label><caption><p>Head and hind femur of <italic><tp:taxon-name><tp:taxon-name-part taxon-name-part-type="genus" reg="Alulacris">Alulacris</tp:taxon-name-part></tp:taxon-name></italic> species. A–D. Head in frontal view; A. Holotype female of <italic><tp:taxon-name><tp:taxon-name-part taxon-name-part-type="genus" reg="Alulacris">A.</tp:taxon-name-part> <tp:taxon-name-part taxon-name-part-type="species" reg="yanshanensis">yanshanensis</tp:taxon-name-part></tp:taxon-name></italic>; B. Holotype female of <italic><tp:taxon-name><tp:taxon-name-part taxon-name-part-type="genus" reg="Alulacris">A.</tp:taxon-name-part> <tp:taxon-name-part taxon-name-part-type="species" reg="shilinensis">shilinensis</tp:taxon-name-part></tp:taxon-name></italic>; C, D. Non-type females of <italic><tp:taxon-name><tp:taxon-name-part taxon-name-part-type="genus" reg="Alulacris">A.</tp:taxon-name-part> <tp:taxon-name-part taxon-name-part-type="species" reg="shilinensis">shilinensis</tp:taxon-name-part></tp:taxon-name></italic>; E–N. Hind femur in lateral view; E. Holotype female of <italic><tp:taxon-name><tp:taxon-name-part taxon-name-part-type="genus" reg="Alulacris">A.</tp:taxon-name-part> <tp:taxon-name-part taxon-name-part-type="species" reg="yanshanensis">yanshanensis</tp:taxon-name-part></tp:taxon-name></italic>; F. Holotype female of <italic><tp:taxon-name><tp:taxon-name-part taxon-name-part-type="genus" reg="Alulacris">A.</tp:taxon-name-part> <tp:taxon-name-part taxon-name-part-type="species" reg="shilinensis">shilinensis</tp:taxon-name-part></tp:taxon-name></italic>; G–J. Non-type females of <italic><tp:taxon-name><tp:taxon-name-part taxon-name-part-type="genus" reg="Alulacris">A.</tp:taxon-name-part> <tp:taxon-name-part taxon-name-part-type="species" reg="shilinensis">shilinensis</tp:taxon-name-part></tp:taxon-name></italic>; K–N. Males of <italic><tp:taxon-name><tp:taxon-name-part taxon-name-part-type="genus" reg="Alulacris">A.</tp:taxon-name-part> <tp:taxon-name-part taxon-name-part-type="species" reg="shilinensis">shilinensis</tp:taxon-name-part></tp:taxon-name></italic>.</p></caption><graphic xmlns:xlink="http://www.w3.org/1999/xlink" xlink:href="zookeys-1253-171_article-158995__-g001.jpg" position="float" orientation="portrait" xlink:type="simple" id="oo_1423441.jpg"><uri content-type="original_file" xlink:type="simple">https://binary.pensoft.net/fig/1423441</uri></graphic></fig><fig id="F2" position="float" orientation="portrait"><object-id xmlns:xlink="http://www.w3.org/1999/xlink" content-type="doi" xlink:type="simple">10.3897/zookeys.1253.158995.figure2</object-id><object-id xmlns:xlink="http://www.w3.org/1999/xlink" content-type="arpha" xlink:type="simple">0E3C74B9-1205-526A-9224-6F0F0EB49D5F</object-id><label>Figure 2.</label><caption><p>Tegmina of <italic><tp:taxon-name><tp:taxon-name-part taxon-name-part-type="genus" reg="Alulacris">Alulacris</tp:taxon-name-part></tp:taxon-name></italic> spp. A, B. Holotype female of <italic><tp:taxon-name><tp:taxon-name-part taxon-name-part-type="genus" reg="Alulacris">A.</tp:taxon-name-part> <tp:taxon-name-part taxon-name-part-type="species" reg="yanshanensis">yanshanensis</tp:taxon-name-part></tp:taxon-name></italic>; C–F. Non-type female of <italic><tp:taxon-name><tp:taxon-name-part taxon-name-part-type="genus" reg="Alulacris">A.</tp:taxon-name-part> <tp:taxon-name-part taxon-name-part-type="species" reg="shilinensis">shilinensis</tp:taxon-name-part></tp:taxon-name></italic>; G. Holotype female of <italic><tp:taxon-name><tp:taxon-name-part taxon-name-part-type="genus" reg="Alulacris">A.</tp:taxon-name-part> <tp:taxon-name-part taxon-name-part-type="species" reg="shilinensis">shilinensis</tp:taxon-name-part></tp:taxon-name></italic>; H, I. Male of <italic><tp:taxon-name><tp:taxon-name-part taxon-name-part-type="genus" reg="Alulacris">A.</tp:taxon-name-part> <tp:taxon-name-part taxon-name-part-type="species" reg="shilinensis">shilinensis</tp:taxon-name-part></tp:taxon-name></italic>.</p></caption><graphic xmlns:xlink="http://www.w3.org/1999/xlink" xlink:href="zookeys-1253-171_article-158995__-g002.jpg" position="float" orientation="portrait" xlink:type="simple" id="oo_1423442.jpg"><uri content-type="original_file" xlink:type="simple">https://binary.pensoft.net/fig/1423442</uri></graphic></fig><table-wrap id="T1" position="float" orientation="portrait"><label>Table 1.</label><caption><p>Zheng Statistical significance test of measurements of quantitative characters and some related ratios between <italic><tp:taxon-name><tp:taxon-name-part taxon-name-part-type="genus" reg="Alulacris">A.</tp:taxon-name-part> <tp:taxon-name-part taxon-name-part-type="species" reg="shilinensis">shilinensis</tp:taxon-name-part></tp:taxon-name></italic> and <italic><tp:taxon-name><tp:taxon-name-part taxon-name-part-type="genus" reg="Alulacris">A.</tp:taxon-name-part> <tp:taxon-name-part taxon-name-part-type="species" reg="yanshanensis">yanshanensis</tp:taxon-name-part></tp:taxon-name></italic>.</p></caption><table id="TID0EOWBG" rules="all"><tbody><tr><td rowspan="1" colspan="1">Sample</td><td rowspan="1" colspan="1">
                  <abbrev xmlns:xlink="http://www.w3.org/1999/xlink" xlink:title="Body length" id="ABBRID0EGUAE" xlink:type="simple">BL</abbrev>
                </td><td rowspan="1" colspan="1">
                  <abbrev xmlns:xlink="http://www.w3.org/1999/xlink" xlink:title="Pronotum length" id="ABBRID0EOUAE" xlink:type="simple">PNL</abbrev>
                </td><td rowspan="1" colspan="1">
                  <abbrev xmlns:xlink="http://www.w3.org/1999/xlink" xlink:title="Tegmina length" id="ABBRID0EWUAE" xlink:type="simple">TL</abbrev>
                </td><td rowspan="1" colspan="1">
                  <abbrev xmlns:xlink="http://www.w3.org/1999/xlink" xlink:title="Tegmen width" id="ABBRID0E5UAE" xlink:type="simple">TW</abbrev>
                </td><td rowspan="1" colspan="1">
                  <abbrev xmlns:xlink="http://www.w3.org/1999/xlink" xlink:title="Hind femur length" id="ABBRID0EGVAE" xlink:type="simple">HFL</abbrev>
                </td><td rowspan="1" colspan="1">
                  <abbrev xmlns:xlink="http://www.w3.org/1999/xlink" xlink:title="Interocular distance" id="ABBRID0EOVAE" xlink:type="simple">IOD</abbrev>
                </td><td rowspan="1" colspan="1">
                  <abbrev xmlns:xlink="http://www.w3.org/1999/xlink" xlink:title="Longitudinal diameter of eyes" id="ABBRID0EWVAE" xlink:type="simple">LDE</abbrev>
                </td><td rowspan="1" colspan="1">
                  <abbrev xmlns:xlink="http://www.w3.org/1999/xlink" xlink:title="Transversal diameter of eyes" id="ABBRID0E5VAE" xlink:type="simple">TDE</abbrev>
                </td></tr><tr><td rowspan="1" colspan="1">As_1</td><td rowspan="1" colspan="1">22.35</td><td rowspan="1" colspan="1">5.20</td><td rowspan="1" colspan="1">5.70</td><td rowspan="1" colspan="1">3.00</td><td rowspan="1" colspan="1">12.50</td><td rowspan="1" colspan="1">0.80</td><td rowspan="1" colspan="1">2.58</td><td rowspan="1" colspan="1">1.76</td></tr><tr><td rowspan="1" colspan="1">As_2</td><td rowspan="1" colspan="1">21.75</td><td rowspan="1" colspan="1">5.25</td><td rowspan="1" colspan="1">5.50</td><td rowspan="1" colspan="1">3.30</td><td rowspan="1" colspan="1">11.75</td><td rowspan="1" colspan="1">0.75</td><td rowspan="1" colspan="1">2.52</td><td rowspan="1" colspan="1">1.80</td></tr><tr><td rowspan="1" colspan="1">As_3</td><td rowspan="1" colspan="1">22.20</td><td rowspan="1" colspan="1">5.25</td><td rowspan="1" colspan="1">5.45</td><td rowspan="1" colspan="1">3.30</td><td rowspan="1" colspan="1">12.50</td><td rowspan="1" colspan="1">0.62</td><td rowspan="1" colspan="1">2.54</td><td rowspan="1" colspan="1">1.76</td></tr><tr><td rowspan="1" colspan="1">As_4</td><td rowspan="1" colspan="1">23.00</td><td rowspan="1" colspan="1">5.55</td><td rowspan="1" colspan="1">5.32</td><td rowspan="1" colspan="1">2.90</td><td rowspan="1" colspan="1">12.30</td><td rowspan="1" colspan="1">0.70</td><td rowspan="1" colspan="1">2.52</td><td rowspan="1" colspan="1">1.80</td></tr><tr><td rowspan="1" colspan="1">As_5</td><td rowspan="1" colspan="1">21.31</td><td rowspan="1" colspan="1">4.51</td><td rowspan="1" colspan="1">5.35</td><td rowspan="1" colspan="1">2.85</td><td rowspan="1" colspan="1">11.89</td><td rowspan="1" colspan="1">0.90</td><td rowspan="1" colspan="1">2.26</td><td rowspan="1" colspan="1">1.77</td></tr><tr><td rowspan="1" colspan="1">As_6</td><td rowspan="1" colspan="1">22.90</td><td rowspan="1" colspan="1">5.40</td><td rowspan="1" colspan="1">6.10</td><td rowspan="1" colspan="1">3.03</td><td rowspan="1" colspan="1">12.51</td><td rowspan="1" colspan="1">1.00</td><td rowspan="1" colspan="1">2.55</td><td rowspan="1" colspan="1">1.73</td></tr><tr><td rowspan="1" colspan="1">As_7</td><td rowspan="1" colspan="1">21.87</td><td rowspan="1" colspan="1">5.27</td><td rowspan="1" colspan="1">5.42</td><td rowspan="1" colspan="1">2.87</td><td rowspan="1" colspan="1">12.03</td><td rowspan="1" colspan="1">0.82</td><td rowspan="1" colspan="1">2.48</td><td rowspan="1" colspan="1">1.61</td></tr><tr><td rowspan="1" colspan="1">As_8</td><td rowspan="1" colspan="1">21.93</td><td rowspan="1" colspan="1">4.77</td><td rowspan="1" colspan="1">5.61</td><td rowspan="1" colspan="1">2.91</td><td rowspan="1" colspan="1">10.78</td><td rowspan="1" colspan="1">0.93</td><td rowspan="1" colspan="1">2.31</td><td rowspan="1" colspan="1">1.71</td></tr><tr><td rowspan="1" colspan="1">As_9</td><td rowspan="1" colspan="1">21.96</td><td rowspan="1" colspan="1">5.18</td><td rowspan="1" colspan="1">4.92</td><td rowspan="1" colspan="1">1.94</td><td rowspan="1" colspan="1">12.18</td><td rowspan="1" colspan="1">0.91</td><td rowspan="1" colspan="1">2.52</td><td rowspan="1" colspan="1">1.88</td></tr><tr><td rowspan="1" colspan="1">As_10</td><td rowspan="1" colspan="1">22.10</td><td rowspan="1" colspan="1">5.39</td><td rowspan="1" colspan="1">5.49</td><td rowspan="1" colspan="1">2.71</td><td rowspan="1" colspan="1">11.37</td><td rowspan="1" colspan="1">0.89</td><td rowspan="1" colspan="1">2.28</td><td rowspan="1" colspan="1">1.82</td></tr><tr><td rowspan="1" colspan="1">As_11</td><td rowspan="1" colspan="1">21.90</td><td rowspan="1" colspan="1">4.74</td><td rowspan="1" colspan="1">5.26</td><td rowspan="1" colspan="1">2.49</td><td rowspan="1" colspan="1">11.21</td><td rowspan="1" colspan="1">0.95</td><td rowspan="1" colspan="1">2.19</td><td rowspan="1" colspan="1">1.59</td></tr><tr><td rowspan="1" colspan="1">As_12</td><td rowspan="1" colspan="1">22.15</td><td rowspan="1" colspan="1">5.45</td><td rowspan="1" colspan="1">6.68</td><td rowspan="1" colspan="1">2.88</td><td rowspan="1" colspan="1">12.53</td><td rowspan="1" colspan="1">0.90</td><td rowspan="1" colspan="1">2.45</td><td rowspan="1" colspan="1">1.82</td></tr><tr><td rowspan="1" colspan="1">As_mean</td><td rowspan="1" colspan="1">22.12 ± 0.92</td><td rowspan="1" colspan="1">5.16 ± 0.63</td><td rowspan="1" colspan="1">5.57 ± 0.88</td><td rowspan="1" colspan="1">2.85 ± 0.71</td><td rowspan="1" colspan="1">11.96 ± 1.14</td><td rowspan="1" colspan="1">0.85 ± 0.22</td><td rowspan="1" colspan="1">2.43 ± 0.26</td><td rowspan="1" colspan="1">1.75 ± 0.17</td></tr><tr><td rowspan="1" colspan="1">Ay_hf</td><td rowspan="1" colspan="1">22.64</td><td rowspan="1" colspan="1">5.05</td><td rowspan="1" colspan="1">5.72</td><td rowspan="1" colspan="1">2.70</td><td rowspan="1" colspan="1">12.05</td><td rowspan="1" colspan="1">0.91</td><td rowspan="1" colspan="1">2.07</td><td rowspan="1" colspan="1">1.53</td></tr><tr><td rowspan="1" colspan="1">W value</td><td rowspan="1" colspan="1">2</td><td rowspan="1" colspan="1">9</td><td rowspan="1" colspan="1">2</td><td rowspan="1" colspan="1">10</td><td rowspan="1" colspan="1">6</td><td rowspan="1" colspan="1">3.5</td><td rowspan="1" colspan="1">12</td><td rowspan="1" colspan="1">12</td></tr><tr><td rowspan="1" colspan="1">p value</td><td rowspan="1" colspan="1">0.4615</td><td rowspan="1" colspan="1">0.5034</td><td rowspan="1" colspan="1">0.4615</td><td rowspan="1" colspan="1">0.3489</td><td rowspan="1" colspan="1">1.0000</td><td rowspan="1" colspan="1">0.592</td><td rowspan="1" colspan="1">0.1394</td><td rowspan="1" colspan="1">0.1399</td></tr><tr><td rowspan="1" colspan="1">Sample</td><td rowspan="1" colspan="1">
                  <abbrev xmlns:xlink="http://www.w3.org/1999/xlink" xlink:title="Length of subocular furrow" id="ABBRID0ELEAG" xlink:type="simple">SOFL</abbrev>
                </td><td rowspan="1" colspan="1">
                  <abbrev xmlns:xlink="http://www.w3.org/1999/xlink" xlink:title="Prozona length" id="ABBRID0ETEAG" xlink:type="simple">PZL</abbrev>
                </td><td rowspan="1" colspan="1">
                  <abbrev xmlns:xlink="http://www.w3.org/1999/xlink" xlink:title="Metazona length" id="ABBRID0E2EAG" xlink:type="simple">MZL</abbrev>
                </td><td rowspan="1" colspan="1"><abbrev xmlns:xlink="http://www.w3.org/1999/xlink" xlink:title="Interocular distance" id="ABBRID0EDFAG" xlink:type="simple">IOD</abbrev>/<abbrev xmlns:xlink="http://www.w3.org/1999/xlink" xlink:title="Longitudinal diameter of eyes" id="ABBRID0EHFAG" xlink:type="simple">LDE</abbrev></td><td rowspan="1" colspan="1"><abbrev xmlns:xlink="http://www.w3.org/1999/xlink" xlink:title="Longitudinal diameter of eyes" id="ABBRID0EOFAG" xlink:type="simple">LDE</abbrev>/<abbrev xmlns:xlink="http://www.w3.org/1999/xlink" xlink:title="Transversal diameter of eyes" id="ABBRID0ESFAG" xlink:type="simple">TDE</abbrev></td><td rowspan="1" colspan="1"><abbrev xmlns:xlink="http://www.w3.org/1999/xlink" xlink:title="Longitudinal diameter of eyes" id="ABBRID0EZFAG" xlink:type="simple">LDE</abbrev>/<abbrev xmlns:xlink="http://www.w3.org/1999/xlink" xlink:title="Length of subocular furrow" id="ABBRID0E4FAG" xlink:type="simple">SOFL</abbrev></td><td rowspan="1" colspan="1"><abbrev xmlns:xlink="http://www.w3.org/1999/xlink" xlink:title="Tegmina length" id="ABBRID0EEGAG" xlink:type="simple">TL</abbrev>/<abbrev xmlns:xlink="http://www.w3.org/1999/xlink" xlink:title="Tegmen width" id="ABBRID0EIGAG" xlink:type="simple">TW</abbrev></td><td rowspan="1" colspan="1"><abbrev xmlns:xlink="http://www.w3.org/1999/xlink" xlink:title="Prozona length" id="ABBRID0EPGAG" xlink:type="simple">PZL</abbrev>/<abbrev xmlns:xlink="http://www.w3.org/1999/xlink" xlink:title="Metazona length" id="ABBRID0ETGAG" xlink:type="simple">MZL</abbrev></td></tr><tr><td rowspan="1" colspan="1">As_1</td><td rowspan="1" colspan="1">1.70</td><td rowspan="1" colspan="1">3.05</td><td rowspan="1" colspan="1">2.15</td><td rowspan="1" colspan="1">0.31</td><td rowspan="1" colspan="1">1.47</td><td rowspan="1" colspan="1">1.52</td><td rowspan="1" colspan="1">1.90</td><td rowspan="1" colspan="1">1.42</td></tr><tr><td rowspan="1" colspan="1">As_2</td><td rowspan="1" colspan="1">1.64</td><td rowspan="1" colspan="1">3.00</td><td rowspan="1" colspan="1">2.25</td><td rowspan="1" colspan="1">0.30</td><td rowspan="1" colspan="1">1.40</td><td rowspan="1" colspan="1">1.54</td><td rowspan="1" colspan="1">1.67</td><td rowspan="1" colspan="1">1.33</td></tr><tr><td rowspan="1" colspan="1">As_3</td><td rowspan="1" colspan="1">1.55</td><td rowspan="1" colspan="1">3.10</td><td rowspan="1" colspan="1">2.15</td><td rowspan="1" colspan="1">0.24</td><td rowspan="1" colspan="1">1.44</td><td rowspan="1" colspan="1">1.64</td><td rowspan="1" colspan="1">1.65</td><td rowspan="1" colspan="1">1.44</td></tr><tr><td rowspan="1" colspan="1">As_4</td><td rowspan="1" colspan="1">1.60</td><td rowspan="1" colspan="1">3.20</td><td rowspan="1" colspan="1">2.35</td><td rowspan="1" colspan="1">0.28</td><td rowspan="1" colspan="1">1.40</td><td rowspan="1" colspan="1">1.57</td><td rowspan="1" colspan="1">1.83</td><td rowspan="1" colspan="1">1.36</td></tr><tr><td rowspan="1" colspan="1">As_5</td><td rowspan="1" colspan="1">1.50</td><td rowspan="1" colspan="1">2.56</td><td rowspan="1" colspan="1">1.95</td><td rowspan="1" colspan="1">0.40</td><td rowspan="1" colspan="1">1.28</td><td rowspan="1" colspan="1">1.51</td><td rowspan="1" colspan="1">1.88</td><td rowspan="1" colspan="1">1.31</td></tr><tr><td rowspan="1" colspan="1">As_6</td><td rowspan="1" colspan="1">1.44</td><td rowspan="1" colspan="1">3.12</td><td rowspan="1" colspan="1">2.28</td><td rowspan="1" colspan="1">0.39</td><td rowspan="1" colspan="1">1.47</td><td rowspan="1" colspan="1">1.77</td><td rowspan="1" colspan="1">2.01</td><td rowspan="1" colspan="1">1.37</td></tr><tr><td rowspan="1" colspan="1">As_7</td><td rowspan="1" colspan="1">1.37</td><td rowspan="1" colspan="1">3.03</td><td rowspan="1" colspan="1">2.24</td><td rowspan="1" colspan="1">0.33</td><td rowspan="1" colspan="1">1.54</td><td rowspan="1" colspan="1">1.81</td><td rowspan="1" colspan="1">1.89</td><td rowspan="1" colspan="1">1.35</td></tr><tr><td rowspan="1" colspan="1">As_8</td><td rowspan="1" colspan="1">1.42</td><td rowspan="1" colspan="1">2.84</td><td rowspan="1" colspan="1">1.93</td><td rowspan="1" colspan="1">0.40</td><td rowspan="1" colspan="1">1.35</td><td rowspan="1" colspan="1">1.63</td><td rowspan="1" colspan="1">1.93</td><td rowspan="1" colspan="1">1.47</td></tr><tr><td rowspan="1" colspan="1">As_9</td><td rowspan="1" colspan="1">1.34</td><td rowspan="1" colspan="1">3.04</td><td rowspan="1" colspan="1">2.14</td><td rowspan="1" colspan="1">0.36</td><td rowspan="1" colspan="1">1.34</td><td rowspan="1" colspan="1">1.88</td><td rowspan="1" colspan="1">2.54</td><td rowspan="1" colspan="1">1.42</td></tr><tr><td rowspan="1" colspan="1">As_10</td><td rowspan="1" colspan="1">1.55</td><td rowspan="1" colspan="1">3.01</td><td rowspan="1" colspan="1">2.38</td><td rowspan="1" colspan="1">0.39</td><td rowspan="1" colspan="1">1.25</td><td rowspan="1" colspan="1">1.47</td><td rowspan="1" colspan="1">2.03</td><td rowspan="1" colspan="1">1.26</td></tr><tr><td rowspan="1" colspan="1">As_11</td><td rowspan="1" colspan="1">1.37</td><td rowspan="1" colspan="1">2.67</td><td rowspan="1" colspan="1">2.07</td><td rowspan="1" colspan="1">0.43</td><td rowspan="1" colspan="1">1.38</td><td rowspan="1" colspan="1">1.60</td><td rowspan="1" colspan="1">2.11</td><td rowspan="1" colspan="1">1.29</td></tr><tr><td rowspan="1" colspan="1">As_12</td><td rowspan="1" colspan="1">1.49</td><td rowspan="1" colspan="1">2.93</td><td rowspan="1" colspan="1">2.52</td><td rowspan="1" colspan="1">0.37</td><td rowspan="1" colspan="1">1.35</td><td rowspan="1" colspan="1">1.64</td><td rowspan="1" colspan="1">2.32</td><td rowspan="1" colspan="1">1.16</td></tr><tr><td rowspan="1" colspan="1">As_mean</td><td rowspan="1" colspan="1">1.50 ± 0.22</td><td rowspan="1" colspan="1">2.96 ± 0.37</td><td rowspan="1" colspan="1">2.20 ± 0.34</td><td rowspan="1" colspan="1">0.35 ± 0.11</td><td rowspan="1" colspan="1">1.39 ± 0.16</td><td rowspan="1" colspan="1">1.63 ± 0.25</td><td rowspan="1" colspan="1">1.98 ± 0.50</td><td rowspan="1" colspan="1">1.35 ± 0.17</td></tr><tr><td rowspan="1" colspan="1">Ay_hf</td><td rowspan="1" colspan="1">1.54</td><td rowspan="1" colspan="1">2.96</td><td rowspan="1" colspan="1">2.09</td><td rowspan="1" colspan="1">0.44</td><td rowspan="1" colspan="1">1.35</td><td rowspan="1" colspan="1">1.34</td><td rowspan="1" colspan="1">2.12</td><td rowspan="1" colspan="1">1.42</td></tr><tr><td rowspan="1" colspan="1">W value</td><td rowspan="1" colspan="1">5</td><td rowspan="1" colspan="1">8</td><td rowspan="1" colspan="1">9</td><td rowspan="1" colspan="1">0</td><td rowspan="1" colspan="1">8</td><td rowspan="1" colspan="1">12</td><td rowspan="1" colspan="1">2</td><td rowspan="1" colspan="1">3</td></tr><tr><td rowspan="1" colspan="1">p value</td><td rowspan="1" colspan="1">0.8934</td><td rowspan="1" colspan="1">0.7692</td><td rowspan="1" colspan="1">0.5034</td><td rowspan="1" colspan="1">0.14</td><td rowspan="1" colspan="1">0.69</td><td rowspan="1" colspan="1">0.14</td><td rowspan="1" colspan="1">0.46</td><td rowspan="1" colspan="1">0.50</td></tr></tbody></table><table-wrap-foot><fn><p>* Note: The sample codes from“As_1” to “As_12” represent the measured female individuals of <italic><tp:taxon-name><tp:taxon-name-part taxon-name-part-type="genus" reg="Alulacris">A.</tp:taxon-name-part> <tp:taxon-name-part taxon-name-part-type="species" reg="shilinensis">shilinensis</tp:taxon-name-part></tp:taxon-name></italic>, and “Ay_hf” refers as to the holotype female of <italic><tp:taxon-name><tp:taxon-name-part taxon-name-part-type="genus" reg="Alulacris">A.</tp:taxon-name-part> <tp:taxon-name-part taxon-name-part-type="species" reg="yanshanensis">yanshanensis</tp:taxon-name-part></tp:taxon-name></italic>. The acronyms for measurements are as follows: <abbrev xmlns:xlink="http://www.w3.org/1999/xlink" xlink:title="Body length" id="ABBRID0EQVAG" xlink:type="simple">BL</abbrev>–Body length, <abbrev xmlns:xlink="http://www.w3.org/1999/xlink" xlink:title="Pronotum length" id="ABBRID0EUVAG" xlink:type="simple">PNL</abbrev>–Pronotum length, <abbrev xmlns:xlink="http://www.w3.org/1999/xlink" xlink:title="Tegmina length" id="ABBRID0EYVAG" xlink:type="simple">TL</abbrev>–Tegmina length, <abbrev xmlns:xlink="http://www.w3.org/1999/xlink" xlink:title="Tegmen width" id="ABBRID0E3VAG" xlink:type="simple">TW</abbrev>–Tegmen width, <abbrev xmlns:xlink="http://www.w3.org/1999/xlink" xlink:title="Hind femur length" id="ABBRID0EAWAG" xlink:type="simple">HFL</abbrev>–Hind femur length, <abbrev xmlns:xlink="http://www.w3.org/1999/xlink" xlink:title="Interocular distance" id="ABBRID0EEWAG" xlink:type="simple">IOD</abbrev>–Interocular distance, <abbrev xmlns:xlink="http://www.w3.org/1999/xlink" xlink:title="Longitudinal diameter of eyes" id="ABBRID0EIWAG" xlink:type="simple">LDE</abbrev>–Longitudinal diameter of eyes, <abbrev xmlns:xlink="http://www.w3.org/1999/xlink" xlink:title="Transversal diameter of eyes" id="ABBRID0EMWAG" xlink:type="simple">TDE</abbrev>–Transversal diameter of eyes, <abbrev xmlns:xlink="http://www.w3.org/1999/xlink" xlink:title="Length of subocular furrow" id="ABBRID0EQWAG" xlink:type="simple">SOFL</abbrev>–Length of subocular furrow,<abbrev xmlns:xlink="http://www.w3.org/1999/xlink" xlink:title="Prozona length" id="ABBRID0EUWAG" xlink:type="simple">PZL</abbrev>–Prozona length, <abbrev xmlns:xlink="http://www.w3.org/1999/xlink" xlink:title="Metazona length" id="ABBRID0EYWAG" xlink:type="simple">MZL</abbrev>–Metazona length, <abbrev xmlns:xlink="http://www.w3.org/1999/xlink" xlink:title="Interocular distance" id="ABBRID0E3WAG" xlink:type="simple">IOD</abbrev>/<abbrev xmlns:xlink="http://www.w3.org/1999/xlink" xlink:title="Longitudinal diameter of eyes" id="ABBRID0EAXAG" xlink:type="simple">LDE</abbrev>–Ratio of <abbrev xmlns:xlink="http://www.w3.org/1999/xlink" xlink:title="Interocular distance" id="ABBRID0EEXAG" xlink:type="simple">IOD</abbrev> to <abbrev xmlns:xlink="http://www.w3.org/1999/xlink" xlink:title="Longitudinal diameter of eyes" id="ABBRID0EIXAG" xlink:type="simple">LDE</abbrev>, <abbrev xmlns:xlink="http://www.w3.org/1999/xlink" xlink:title="Longitudinal diameter of eyes" id="ABBRID0EMXAG" xlink:type="simple">LDE</abbrev>/<abbrev xmlns:xlink="http://www.w3.org/1999/xlink" xlink:title="Transversal diameter of eyes" id="ABBRID0EQXAG" xlink:type="simple">TDE</abbrev>–Ratio of <abbrev xmlns:xlink="http://www.w3.org/1999/xlink" xlink:title="Longitudinal diameter of eyes" id="ABBRID0EUXAG" xlink:type="simple">LDE</abbrev> to <abbrev xmlns:xlink="http://www.w3.org/1999/xlink" xlink:title="Transversal diameter of eyes" id="ABBRID0EYXAG" xlink:type="simple">TDE</abbrev>, <abbrev xmlns:xlink="http://www.w3.org/1999/xlink" xlink:title="Longitudinal diameter of eyes" id="ABBRID0E3XAG" xlink:type="simple">LDE</abbrev>/<abbrev xmlns:xlink="http://www.w3.org/1999/xlink" xlink:title="Length of subocular furrow" id="ABBRID0EAYAG" xlink:type="simple">SOFL</abbrev>–Ratio of <abbrev xmlns:xlink="http://www.w3.org/1999/xlink" xlink:title="Longitudinal diameter of eyes" id="ABBRID0EEYAG" xlink:type="simple">LDE</abbrev> to <abbrev xmlns:xlink="http://www.w3.org/1999/xlink" xlink:title="Length of subocular furrow" id="ABBRID0EIYAG" xlink:type="simple">SOFL</abbrev>, <abbrev xmlns:xlink="http://www.w3.org/1999/xlink" xlink:title="Tegmina length" id="ABBRID0EMYAG" xlink:type="simple">TL</abbrev>/<abbrev xmlns:xlink="http://www.w3.org/1999/xlink" xlink:title="Tegmen width" id="ABBRID0EQYAG" xlink:type="simple">TW</abbrev>–Ratio of <abbrev xmlns:xlink="http://www.w3.org/1999/xlink" xlink:title="Tegmina length" id="ABBRID0EUYAG" xlink:type="simple">TL</abbrev> to <abbrev xmlns:xlink="http://www.w3.org/1999/xlink" xlink:title="Tegmen width" id="ABBRID0EYYAG" xlink:type="simple">TW</abbrev>, <abbrev xmlns:xlink="http://www.w3.org/1999/xlink" xlink:title="Prozona length" id="ABBRID0E3YAG" xlink:type="simple">PZL</abbrev>/<abbrev xmlns:xlink="http://www.w3.org/1999/xlink" xlink:title="Metazona length" id="ABBRID0EAZAG" xlink:type="simple">MZL</abbrev>–Ratio of <abbrev xmlns:xlink="http://www.w3.org/1999/xlink" xlink:title="Prozona length" id="ABBRID0EEZAG" xlink:type="simple">PZL</abbrev> to <abbrev xmlns:xlink="http://www.w3.org/1999/xlink" xlink:title="Metazona length" id="ABBRID0EIZAG" xlink:type="simple">MZL</abbrev>.</p></fn></table-wrap-foot></table-wrap></tp:treatment-sec><ref-list><ref id="B53"><mixed-citation xmlns:xlink="http://www.w3.org/1999/xlink" xlink:type="simple"><person-group><name name-style="western"><surname>Zheng</surname><given-names>Z-M</given-names></name></person-group> (<year>1981</year>) <article-title>New genera and new species of grasshoppers from Yunnan, Guizhou and Sichuan, China.</article-title><source>Dong Wu Fen Lei Xue Bao</source><volume>6</volume>(<issue>1</issue>): <fpage>60</fpage>–<lpage>68</lpage>.</mixed-citation></ref><ref id="B54"><mixed-citation xmlns:xlink="http://www.w3.org/1999/xlink" xlink:type="simple"><person-group><name name-style="western"><surname>Zheng</surname><given-names>Z-M</given-names></name></person-group> (<year>1985</year>) <source>Grasshoppers from Yunnan, Guizhou, Sichuan, Shaanxi and Ningxia.</source><publisher-name>Science Press</publisher-name>, <publisher-loc>Beijing, China</publisher-loc>, <size units="page">406 pp</size>.</mixed-citation></ref><ref id="B55"><mixed-citation xmlns:xlink="http://www.w3.org/1999/xlink" xlink:type="simple"><person-group><name name-style="western"><surname>Zheng</surname><given-names>Z-M</given-names></name></person-group> (<year>1993</year>) <source>Acritaxonomy.</source><publisher-name>Shaanxi Normal University Press</publisher-name>, <publisher-loc>Xi’an, China</publisher-loc>, <size units="page">442 pp</size>.</mixed-citation></ref><ref id="B33"><mixed-citation xmlns:xlink="http://www.w3.org/1999/xlink" xlink:type="simple"><person-group><name name-style="western"><surname>Otte</surname><given-names>D</given-names></name></person-group> (<year>1995</year>) <source><tp:taxon-name><tp:taxon-name-part taxon-name-part-type="order">Orthoptera</tp:taxon-name-part></tp:taxon-name> species file 4. Grasshoppers (<tp:taxon-name><tp:taxon-name-part taxon-name-part-type="infraorder">Acridomorpha</tp:taxon-name-part></tp:taxon-name>) C.</source><publisher-name>Orthopterists’ Society &amp; Academy of Natural Sciences of Philadelphia</publisher-name>, <publisher-loc>Philadelphia</publisher-loc>, <size units="page">518 pp</size>.</mixed-citation></ref><ref id="B28"><mixed-citation xmlns:xlink="http://www.w3.org/1999/xlink" xlink:type="simple"><person-group><name name-style="western"><surname>Li</surname><given-names>HC</given-names></name><name name-style="western"><surname>Xia</surname><given-names>KL</given-names></name></person-group> (<year>2006</year>) <source>Fauna Sinica, <tp:taxon-name><tp:taxon-name-part taxon-name-part-type="class">Insecta</tp:taxon-name-part></tp:taxon-name> volume 43, <tp:taxon-name><tp:taxon-name-part taxon-name-part-type="order">Orthoptera</tp:taxon-name-part></tp:taxon-name>, <tp:taxon-name><tp:taxon-name-part taxon-name-part-type="superfamily">Acridoidea</tp:taxon-name-part></tp:taxon-name>, <tp:taxon-name><tp:taxon-name-part taxon-name-part-type="family">Catantopidae</tp:taxon-name-part></tp:taxon-name>.</source><publisher-name>Science Press</publisher-name>, <publisher-loc>Beijing, China</publisher-loc>, <size units="page">724 pp</size>.</mixed-citation></ref><ref id="B30"><mixed-citation xmlns:xlink="http://www.w3.org/1999/xlink" xlink:type="simple"><person-group><name name-style="western"><surname>Mao</surname><given-names>B-Y</given-names></name><name name-style="western"><surname>Ren</surname><given-names>G-D</given-names></name><name name-style="western"><surname>Ou</surname><given-names>X-H</given-names></name></person-group> (<year>2011a</year>) <source>Fauna, Distribution Pattern and Adaptability on <tp:taxon-name><tp:taxon-name-part taxon-name-part-type="superfamily">Acridoidea</tp:taxon-name-part></tp:taxon-name> from Yunnan.</source><publisher-name>China Forestry Publishing House</publisher-name>, <publisher-loc>Beijing, China</publisher-loc>, <size units="page">336 pp</size>.</mixed-citation></ref><ref id="B62"><mixed-citation xmlns:xlink="http://www.w3.org/1999/xlink" xlink:type="simple"><person-group><name name-style="western"><surname>Zheng</surname><given-names>Z-M</given-names></name><name name-style="western"><surname>Deng</surname><given-names>WA</given-names></name><name name-style="western"><surname>Wei</surname><given-names>SZ</given-names></name></person-group> (<year>2013</year>) <article-title>A new species of the genus <italic><tp:taxon-name><tp:taxon-name-part taxon-name-part-type="genus">Alulacris</tp:taxon-name-part></tp:taxon-name></italic> from Guizhou Province, China (<tp:taxon-name><tp:taxon-name-part taxon-name-part-type="order">Orthoptera</tp:taxon-name-part></tp:taxon-name>, <tp:taxon-name><tp:taxon-name-part taxon-name-part-type="subfamily">Catantopinae</tp:taxon-name-part></tp:taxon-name>).</article-title><source>Acta Zootaxonomica Sinica</source><volume>38</volume>(<issue>1</issue>): <fpage>90</fpage>–<lpage>92</lpage>.</mixed-citation></ref><ref id="B48"><mixed-citation xmlns:xlink="http://www.w3.org/1999/xlink" xlink:type="simple"><person-group><name name-style="western"><surname>Xu</surname><given-names>HY</given-names></name><name name-style="western"><surname>Mao</surname><given-names>B-Y</given-names></name><name name-style="western"><surname>Storozhenko</surname><given-names>SY</given-names></name><name name-style="western"><surname>Huang</surname><given-names>Y</given-names></name><name name-style="western"><surname>Chen</surname><given-names>ZL</given-names></name><name name-style="western"><surname>Huang</surname><given-names>JH</given-names></name></person-group> (<year>2021</year>) <article-title>Phylogenetic position of the genus <italic><tp:taxon-name><tp:taxon-name-part taxon-name-part-type="genus">Alulacris</tp:taxon-name-part></tp:taxon-name></italic> (<tp:taxon-name><tp:taxon-name-part taxon-name-part-type="order">Orthoptera</tp:taxon-name-part></tp:taxon-name>: <tp:taxon-name><tp:taxon-name-part taxon-name-part-type="family">Acrididae</tp:taxon-name-part></tp:taxon-name>: <tp:taxon-name><tp:taxon-name-part taxon-name-part-type="subfamily">Melanoplinae</tp:taxon-name-part></tp:taxon-name>: <tp:taxon-name><tp:taxon-name-part taxon-name-part-type="tribe">Podismini</tp:taxon-name-part></tp:taxon-name>) revealed by complete mitogenome evidence.</article-title><source>Insects</source><volume>12</volume>(<issue>10</issue>): <fpage>918</fpage>. <ext-link xlink:href="10.3390/insects12100918" ext-link-type="doi" xlink:type="simple">https://doi.org/10.3390/insects12100918</ext-link></mixed-citation></ref></ref-list></tp:taxon-treatment>
