# Supplementary material for: ﻿Revision of the genus Alulacris Zheng, 1981 (Orthoptera, Acrididae, Melanoplinae) with proposals of new synonyms
Source: Zookeys. 2025 Sep 24;1253:171–94. doi: 10.3897/zookeys.1253.158995 (PMC12489489; doi:10.3897/zookeys.1253.158995)
Supplement: XML Treatment for Tonkinacris sinensis [file zookeys.1253.158995-treatment2.xml]

<!DOCTYPE tp:taxon-treatment
  PUBLIC "-//TaxonX//DTD Taxonomic Treatment Publishing DTD v0 20100105//EN" "tax-treatment-NSO.dtd">
<tp:taxon-treatment xmlns:tp="http://www.plazi.org/taxpub"><tp:treatment-meta><kwd-group><label>Taxon classification</label><kwd>
                <named-content content-type="kingdom">Animalia</named-content>
              </kwd><kwd>
                <named-content content-type="order">Orthoptera</named-content>
              </kwd><kwd>
                <named-content content-type="family">Acrididae</named-content>
              </kwd></kwd-group><mixed-citation publication-type="journal"><person-group><name><surname>Zhang</surname><given-names>Yi</given-names></name><name><surname>Mao</surname><given-names>Benyong</given-names></name><name><surname>Hill</surname><given-names>JoVonn G.</given-names></name><name><surname>Huang</surname><given-names>Jianhua</given-names></name></person-group><article-title>﻿Revision of the genus <italic><tp:taxon-name><tp:taxon-name-part taxon-name-part-type="genus" reg="Alulacris">Alulacris</tp:taxon-name-part></tp:taxon-name></italic> Zheng, 1981 (<tp:taxon-name><tp:taxon-name-part taxon-name-part-type="order">Orthoptera</tp:taxon-name-part></tp:taxon-name>, <tp:taxon-name><tp:taxon-name-part taxon-name-part-type="family">Acrididae</tp:taxon-name-part></tp:taxon-name>, <tp:taxon-name><tp:taxon-name-part taxon-name-part-type="subfamily">Melanoplinae</tp:taxon-name-part></tp:taxon-name>) with proposals of new synonyms</article-title><source>Zookeys</source><day>24</day><month>09</month><year>2025</year><volume>1253</volume><fpage>171</fpage><lpage>194</lpage><pub-id pub-id-type="doi">10.3897/zookeys.1253.158995</pub-id></mixed-citation></tp:treatment-meta><tp:nomenclature><label>﻿</label><tp:taxon-name><object-id xmlns:xlink="http://www.w3.org/1999/xlink" content-type="arpha" xlink:type="simple">934EED00-897B-52CD-A001-FA567BAD62CE</object-id>
              <tp:taxon-name-part taxon-name-part-type="genus" reg="Tonkinacris">Tonkinacris</tp:taxon-name-part>
              <tp:taxon-name-part taxon-name-part-type="species" reg="sinensis">sinensis</tp:taxon-name-part>
            </tp:taxon-name><tp:taxon-authority>Chang, 1937</tp:taxon-authority><xref ref-type="fig" rid="F3">Figs 3</xref><xref ref-type="fig" rid="F5">, 5E–R</xref><xref ref-type="fig" rid="F6">, 6</xref><tp:nomenclature-citation-list><tp:nomenclature-citation><tp:taxon-name>
                  <tp:taxon-name-part taxon-name-part-type="genus" reg="Tonkinacris">Tonkinacris</tp:taxon-name-part> <tp:taxon-name-part taxon-name-part-type="species" reg="sinensis">sinensis</tp:taxon-name-part></tp:taxon-name><comment>Chang, 1937: 191; <xref ref-type="bibr" rid="B7">Chang 1940</xref>: 67; <xref ref-type="bibr" rid="B2">Bey-Bienko and Mistshenko 1951</xref>: 252; <xref ref-type="bibr" rid="B32">Mistshenko 1952</xref>: 441; <xref ref-type="bibr" rid="B47">Xia 1958</xref>: 52; <xref ref-type="bibr" rid="B54">Zheng 1985</xref>: 173; <xref ref-type="bibr" rid="B55">Zheng 1993</xref>: 111; <xref ref-type="bibr" rid="B23">Jiang and Zheng 1998</xref>: 123; <xref ref-type="bibr" rid="B28">Li and Xia 2006</xref>: 248; <xref ref-type="bibr" rid="B19">Huang et al. 2013b</xref>: 1–17; <xref ref-type="bibr" rid="B25">Kim and Pham 2014</xref>: 56; <xref ref-type="bibr" rid="B51">Zhang et al. 2017</xref>: 147; <xref ref-type="bibr" rid="B43">Wang et al. 2021</xref>: 1–17. Type locality: China (Sichuan, Mt Omei).</comment></tp:nomenclature-citation><tp:nomenclature-citation><tp:taxon-name>
                  <tp:taxon-name-part taxon-name-part-type="genus" reg="Tonkinacris">Tonkinacris</tp:taxon-name-part> <tp:taxon-name-part taxon-name-part-type="species" reg="omei">omei</tp:taxon-name-part></tp:taxon-name><comment>Rehn, 1938: 63; <xref ref-type="bibr" rid="B32">Mistshenko 1952</xref>: 399. Synonymized by <xref ref-type="bibr" rid="B2">Bey-Bienko and Mistshenko 1951</xref>: 253. Type locality: China (Sichuan, Mt Omei).</comment></tp:nomenclature-citation><tp:nomenclature-citation><tp:taxon-name>
                  <tp:taxon-name-part taxon-name-part-type="genus" reg="Alulacris">Alulacris</tp:taxon-name-part> <tp:taxon-name-part taxon-name-part-type="species" reg="nigristriatis">nigristriatis</tp:taxon-name-part></tp:taxon-name><comment><xref ref-type="bibr" rid="B62">Zheng et al., 2013</xref>: 90. Type locality: China (Guizhou, Tongzi). Syn. nov.</comment></tp:nomenclature-citation></tp:nomenclature-citation-list></tp:nomenclature><tp:treatment-sec sec-type="type material" id="SECID0EZMAI"><title>Type material examined.</title><p><bold><italic><tp:taxon-name><tp:taxon-name-part taxon-name-part-type="genus" reg="Alulacris">Alulacris</tp:taxon-name-part> <tp:taxon-name-part taxon-name-part-type="species" reg="nigristriatis">nigristriatis.</tp:taxon-name-part></tp:taxon-name></italic></bold> China • <bold><italic>Holotype</italic></bold> male, Guizhou Province, Tongzi, JingfengYa; <named-content xmlns:xlink="http://www.w3.org/1999/xlink" content-type="dwc:verbatimCoordinates" xlink:type="simple"><named-content content-type="geo-json" specific-use="{&#34;type&#34;:&#34;Point&#34;,&#34;coordinates&#34;:[106.133333,28.050000]}" id="NCID0ETNAI" xlink:type="simple">28°3'N, 106°8'E</named-content></named-content>, 1250 m; 11 August 2012, Wei’an Deng leg. (<named-content xmlns:xlink="http://www.w3.org/1999/xlink" content-type="dwc:institutional_code" xlink:title="Shaanxi Normal University" xlink:href="http://grbio.org/institution/shaanxi-normal-university" xlink:type="simple">SNU</named-content>) • Paratypes, 3 ♀,data same as holotype (<named-content xmlns:xlink="http://www.w3.org/1999/xlink" content-type="dwc:institutional_code" xlink:title="Shaanxi Normal University" xlink:href="http://grbio.org/institution/shaanxi-normal-university" xlink:type="simple">SNU</named-content>).</p></tp:treatment-sec><tp:treatment-sec sec-type="material" id="SECID0ECOAI"><title>Additional material examined.</title><p><bold><italic><tp:taxon-name><tp:taxon-name-part taxon-name-part-type="genus" reg="Tonkinacris">Tonkinacris</tp:taxon-name-part> <tp:taxon-name-part taxon-name-part-type="species" reg="sinensis">sinensis</tp:taxon-name-part></tp:taxon-name></italic></bold>. China • 11 ♂ 13 ♀; Guangxi, Jingxi County, Diding; <named-content xmlns:xlink="http://www.w3.org/1999/xlink" content-type="dwc:verbatimCoordinates" xlink:type="simple"><named-content content-type="geo-json" specific-use="{&#34;type&#34;:&#34;Point&#34;,&#34;coordinates&#34;:[105.974639,23.115694]}" id="NCID0EZOAI" xlink:type="simple">23°6'56.5"N, 105°58'28.7"E</named-content></named-content>; 800–900 m; broad-leaved forest; 8 August 2010; Jianhua Huang leg. (<abbrev xmlns:xlink="http://www.w3.org/1999/xlink" content-type="institution" xlink:title="Insect Collection of Central South University of Forestry &amp; Technology in Changsha, China" id="ABBRID0E5OAI" xlink:type="simple">CSUFT</abbrev>) • 20 ♂ 23 ♀; Guangxi, Nanning City, Wuming District, Damingshan Nature Reserv; 4 September 2024; Jianhua Huang leg. (<abbrev xmlns:xlink="http://www.w3.org/1999/xlink" content-type="institution" xlink:title="Insect Collection of Central South University of Forestry &amp; Technology in Changsha, China" id="ABBRID0EDPAI" xlink:type="simple">CSUFT</abbrev>) • 15 ♂ 15 ♀; Guangxi, Longzhou County, Wude Town, Sanlian Village; 15 July 2013; Tao Wei leg. (<abbrev xmlns:xlink="http://www.w3.org/1999/xlink" content-type="institution" xlink:title="Insect Collection of Central South University of Forestry &amp; Technology in Changsha, China" id="ABBRID0EIPAI" xlink:type="simple">CSUFT</abbrev>) • 5 ♂ 7 ♀; Guangxi, Maoershan Natural Reserve (Xing’an County, Huajiang Town, Gaozhai Village); 21 August 2020; Zhilin Chen leg. (<abbrev xmlns:xlink="http://www.w3.org/1999/xlink" content-type="institution" xlink:title="Insect Collection of Central South University of Forestry &amp; Technology in Changsha, China" id="ABBRID0ENPAI" xlink:type="simple">CSUFT</abbrev>) • 3 ♂ 5 ♀; Hunan Province, Yingzuijie Natural Reserve (Huitong County, Tuanhe Town, Xiangyang Village, Guixi); 2 August 2022; Jianhua Huang leg. (<abbrev xmlns:xlink="http://www.w3.org/1999/xlink" content-type="institution" xlink:title="Insect Collection of Central South University of Forestry &amp; Technology in Changsha, China" id="ABBRID0ESPAI" xlink:type="simple">CSUFT</abbrev>) • Sichuan Province, Emeishan, Hongchunping; 12 August 2011, Ruigang Yang leg. (<abbrev xmlns:xlink="http://www.w3.org/1999/xlink" content-type="institution" xlink:title="Insect Collection of Central South University of Forestry &amp; Technology in Changsha, China" id="ABBRID0EXPAI" xlink:type="simple">CSUFT</abbrev>) • 1 ♂ 1 ♀; Chongqing City, Nanchuan District, Jinfoshan; 21 August 2003; Caixia Yuan leg. (<abbrev xmlns:xlink="http://www.w3.org/1999/xlink" content-type="institution" xlink:title="Insect Collection of Central South University of Forestry &amp; Technology in Changsha, China" id="ABBRID0E3PAI" xlink:type="simple">CSUFT</abbrev>).</p></tp:treatment-sec><tp:treatment-sec sec-type="Morphology" id="SECID0EBQAI"><title>Morphology.</title><p><bold>Male.</bold> Body medium-sized and robust, with a few sparse pubescence. Head shorter than pronotum, nearly as long as or slightly longer than metazona of pronotum. Vertex short, inclined forwards, slightly triangular and longitudinally sulcate between eyes. Frons slightly oblique backwards in profile view, roundly connected with fastigium. Frontal ridge with incomplete longitudinal sulcus and nearly parallel lateral margins. Lateral facial keels distinct and straight. Antennae filiform, slender, reaching the base of hind femur, with median segments 3.5–5.5× as long as broad. Eyes oval, with longitudinal diameter 1.3–1.8× horizontal diameter, and 1.5–2.0× as long as subocular furrow. Interocular distance extremely narrow, shorter than the distance from anterior margin of eyes to the top of vertex. Pronotum cylindrical and densely punctate dorsally; anterior margin straight, slightly concave in the middle; posterior margin broadly rounded, distinctly protruding in an obtuse angle in the middle; median keel fine, distinct at metazona only; lateral keel absent; three transversal sulci all distinct, cutting off median keel; posterior transversal sulcus located behind the middle; prozona 1.2–1.4× as long as metazona. Prosternal process conical, slightly oblique backwards, with pointed or rounded apex. Mesosternal lobes broader than long, broadly separated, with inner margin broadly convex and interspace between mesosternal lobes goblet-shaped, longer than minimum width; metasternal lobes distinctly separated posteriorly. Tegmina reduced with narrow and angulate apex, contiguous dorsally, at least exceeding posterior margin of the third abdominal segment, but not reaching posterior margin of the fifth abdominal segment. Hind wings slightly shorter than tegmina. Fore and mid femora slightly enlarged. Hind femur proportioned, with upper median keel smooth and edentate. Hind tibia without outer apical spine, with 9–11 spines at inner and outer margins. Tarsus with large arolium, exceeding apex of claws. Tympanal organ large and round. Posterior margin of The tenth abdominal tergite with a pair of small papillary furculae. Cercus conical, broad basally, slightly narrowed in the middle, distinctly curved upwards and constricted at apical third, forming a broadly rounded angle at lower margin; apex bluntly rounded, not reach the top of supra-anal plate. Supra-anal plate long triangular, with a longitudinal sulcus in the middle which is extremely broad in the basal third and become very small in the middle third after a distinct constriction; apical third roundly depressed and thickly carinated around the basal two thirds of the depression; lateral area with a broad and longitudinal depression beside the median longitudinal sulcus and a narrower and shorter longitudinal sulcus along the lateral margins. Subgenital plate short conical with blunt and triangularly protruding apex; lateral margins nearly parallel at basal and then strongly constricted apically.</p><p>Epiphallus with an undivided bridge; general outline trapezoidal in dorsal view, lateral margins shallowly concave in the middle; anterior projections broad with rounded apical margins; posterior projections conical having a bluntly rounded apex; bridge relatively broad; ancora broadly lamellate, triangular, lower than anterior projections (Fig. <xref ref-type="fig" rid="F5">5E, L</xref>) with rounded apex strongly curved ventrally; lophi broad, lamellate and auriform, obliquely located along the inner margins of lateral plate. Phallic complex with apical valves of penis and valves of cingulum relatively small; rami of cingulum very developed, connected ventrally, forming a sheath enveloping the apical part of the penis and forming the whole apex of the aedeagus; apodemes horn-shaped, not reach the apex of basal valves of penis; basal valves of penis very broad.</p><p><bold>Female.</bold> Similar to male, except for the following. Body larger than male. Vertex broadly rounded; interocular distance as long as the distance from anterior margin of eyes to apex of fastigium; eyes with longitudinal diameter 1.4–1.8× as long as horizontal diameter, and 1.4–1.7× as long as subocular furrow. Antennae slightly shorter than in male, reaching posterior margin of pronotum. Pronotum with median keel distinct throughout. Tegmen developed, exceeding the middle of the second abdominal tergite, but not reaching the anterior margin of the sixth abdominal tergite. Hind wing slightly shorter than tegmen. Hind femur well proportioned, with finely denticulate upper median keel. Hind tibia with 9–12 spines at outer margin. Supra-anal plate long and triangular, with a transversal sulcus near the middle and a complete median longitudinal groove, which is broad and deep at base and become narrower apically. Cercus conical, not curved. Dorsal and ventral valves of ovipositor relatively short and thick, crooked; outer margin of dorsal valves with indistinct denticles. Subgenital plate longer than broad, subsphaeroidal, with lateral margins broadly convex and posterior margin broadly convex, having a small triangular protuberance in the middle.</p></tp:treatment-sec><tp:treatment-sec sec-type="Coloration" id="SECID0ETQAI"><title>Coloration.</title><p>Body generally yellowish green, yellowish brown, or yellowish blue (Fig. <xref ref-type="fig" rid="F6">6</xref>). Antennae yellowish brown, with apical segments blackish brown. Eyes black to brown. Vertex with an edge-blurred dark or well-defined black longitudinal maculation (Fig. <xref ref-type="fig" rid="F6">6N, P</xref>). Postocular band broad and black, extending to posterior margin of lateral lobes of pronotum. Pronotum with a black longitudinal stripe in the middle that is equal to, or narrower but never broader than, the width of the yellow or yellowish-brown longitudinal stripe on both besides (Fig. <xref ref-type="fig" rid="F6">6N, P</xref>). Tegmen with three distinct, broad, longitudinal stripes, one in the middle and the other two at anterior and posterior margins. Hind wing dark or hyaline. Fore and middle legs green, yellowish green or yellowish brown; apex of the third tarsal segment, claws and arolium black in some individuals. Hind femur yellowish brown; knees black; upper surface with three distinct black spots, the basal one much smaller or even indistinct in some individuals; outer surface without any maculation. Hind tibia dark blue to blueish green; base, spurs and apical half or full length of tibial spines black. Tarsus pale yellowish blue or dark.</p></tp:treatment-sec><tp:treatment-sec sec-type="description" id="SECID0EFRAI"><title>Measurements.</title><p>Male: <abbrev xmlns:xlink="http://www.w3.org/1999/xlink" xlink:title="body length, the length from the apex of fastigium to the apex of subgenital plate" id="ABBRID0ELRAI" xlink:type="simple">BL</abbrev>: 25.0–29.5 mm; <abbrev xmlns:xlink="http://www.w3.org/1999/xlink" xlink:title="pronotum length, the length from the anterior margin of pronotum to the posterior margin" id="ABBRID0EPRAI" xlink:type="simple">PNL</abbrev>: 6.5–7.3 mm; <abbrev xmlns:xlink="http://www.w3.org/1999/xlink" xlink:title="tegmen length, the length from the base of tegmen to the apex" id="ABBRID0ETRAI" xlink:type="simple">TL</abbrev>: 9.4–10.0 mm; <abbrev xmlns:xlink="http://www.w3.org/1999/xlink" xlink:title="hind femur length" id="ABBRID0EXRAI" xlink:type="simple">HFL</abbrev>: 9.5–10.5 mm. Female: <abbrev xmlns:xlink="http://www.w3.org/1999/xlink" xlink:title="body length, the length from the apex of fastigium to the apex of subgenital plate" id="ABBRID0E2RAI" xlink:type="simple">BL</abbrev>: 30.0–37.5 mm; PL: 9.0–9.5 mm; <abbrev xmlns:xlink="http://www.w3.org/1999/xlink" xlink:title="tegmen length, the length from the base of tegmen to the apex" id="ABBRID0E6RAI" xlink:type="simple">TL</abbrev>: 10.0–12.5 mm; <abbrev xmlns:xlink="http://www.w3.org/1999/xlink" xlink:title="hind femur length" id="ABBRID0EDSAI" xlink:type="simple">HFL</abbrev>: 17.6–18.0 mm.</p></tp:treatment-sec><tp:treatment-sec sec-type="distribution" id="SECID0EHSAI"><title>Distribution.</title><p>China (Hubei, Hunan, Guangxi, Guizhou, Chongqing, Sichuan, Yunnan), Vietnam.</p></tp:treatment-sec><tp:treatment-sec sec-type="biology" id="SECID0EMSAI"><title>Biology.</title><p><italic><tp:taxon-name><tp:taxon-name-part taxon-name-part-type="genus" reg="Tonkinacris">Tonkinacris</tp:taxon-name-part> <tp:taxon-name-part taxon-name-part-type="species" reg="sinensis">sinensis</tp:taxon-name-part></tp:taxon-name></italic> occurs one generation each year and winters by egg. It lives in the bush and hassock of low hillside ~ 300–700 m a.s.l and is omnivorous, feeding on more than ten families of plants such as <tp:taxon-name><tp:taxon-name-part taxon-name-part-type="family">Compositae</tp:taxon-name-part></tp:taxon-name>, <tp:taxon-name><tp:taxon-name-part taxon-name-part-type="family">Papilionaceae</tp:taxon-name-part></tp:taxon-name>, <tp:taxon-name><tp:taxon-name-part taxon-name-part-type="family">Gramineae</tp:taxon-name-part></tp:taxon-name>, <tp:taxon-name><tp:taxon-name-part taxon-name-part-type="family">Berberidaceae</tp:taxon-name-part></tp:taxon-name>, and <tp:taxon-name><tp:taxon-name-part taxon-name-part-type="family">Meliaceae</tp:taxon-name-part></tp:taxon-name>. It also heavily injures maize and sorghum and is one of the important pests of montane drought crops (<xref ref-type="bibr" rid="B28">Li and Xia 2006</xref>).</p></tp:treatment-sec><tp:treatment-sec sec-type="remarks" id="SECID0E1TAI"><title>Remarks.</title><p>The most distinct differences between <italic><tp:taxon-name><tp:taxon-name-part taxon-name-part-type="genus" reg="Alulacris">Alulacris</tp:taxon-name-part></tp:taxon-name></italic> and <italic><tp:taxon-name><tp:taxon-name-part taxon-name-part-type="genus" reg="Tonkinacris">Tonkinacris</tp:taxon-name-part></tp:taxon-name></italic> are the position, length, color, and maculation of tegmina and the shape of the male cercus. While the tegmina of <italic><tp:taxon-name><tp:taxon-name-part taxon-name-part-type="genus" reg="Alulacris">A.</tp:taxon-name-part> <tp:taxon-name-part taxon-name-part-type="species" reg="nigristriatis">nigristriatis</tp:taxon-name-part></tp:taxon-name></italic> is separated dorsally in female (Fig. <xref ref-type="fig" rid="F3">3C–H</xref>), they are distinctly continuous dorsally in male (Fig. <xref ref-type="fig" rid="F3">3A</xref>). Furthermore, as shown in Figs <xref ref-type="fig" rid="F3">3</xref>, <xref ref-type="fig" rid="F6">6A, B, D, E</xref>, the paratype females of <italic><tp:taxon-name><tp:taxon-name-part taxon-name-part-type="genus" reg="Alulacris">A.</tp:taxon-name-part> <tp:taxon-name-part taxon-name-part-type="species" reg="nigristriatis">nigristriatis</tp:taxon-name-part></tp:taxon-name></italic> exhibit significant deformation, likely resulting from being preserved in small plastic tubes with ethanol when collected. This suggests that the apparent dorsal separation of the tegmina may be an artifact of improper preservation. Therefore, under normal conditions, the tegmina of <italic><tp:taxon-name><tp:taxon-name-part taxon-name-part-type="genus" reg="Alulacris">A.</tp:taxon-name-part> <tp:taxon-name-part taxon-name-part-type="species" reg="nigristriatis">nigristriatis</tp:taxon-name-part></tp:taxon-name></italic> may be dorsally contiguous in both sexes.</p><p>The most distinguishing characteristics separating <italic><tp:taxon-name><tp:taxon-name-part taxon-name-part-type="genus" reg="Alulacris">A.</tp:taxon-name-part> <tp:taxon-name-part taxon-name-part-type="species" reg="nigristriatis">nigristriatis</tp:taxon-name-part></tp:taxon-name></italic> from <italic><tp:taxon-name><tp:taxon-name-part taxon-name-part-type="genus" reg="Alulacris">A.</tp:taxon-name-part> <tp:taxon-name-part taxon-name-part-type="species" reg="shilinensis">shilinensis</tp:taxon-name-part></tp:taxon-name></italic> are the presence of longitudinal stripes along the anterior, posterior, and central regions of the tegmina; the uniquely constricted apical shape of the cerci; and the mastoid furculae located centrally on the posterior margin of the tenth abdominal tergite. However, regardless of the position and length of tegmina, the mastoid furculae or the black stipes on tegmina, <italic><tp:taxon-name><tp:taxon-name-part taxon-name-part-type="genus" reg="Alulacris">A.</tp:taxon-name-part> <tp:taxon-name-part taxon-name-part-type="species" reg="nigristriatis">nigristriatis</tp:taxon-name-part></tp:taxon-name></italic> conforms more favorably to the generic diagnosis of <italic><tp:taxon-name><tp:taxon-name-part taxon-name-part-type="genus" reg="Tonkinacris">Tonkinacris</tp:taxon-name-part></tp:taxon-name></italic> and shows no significant difference from <italic><tp:taxon-name><tp:taxon-name-part taxon-name-part-type="genus" reg="Tonkinacris">T.</tp:taxon-name-part> <tp:taxon-name-part taxon-name-part-type="species" reg="sinensis">sinensis</tp:taxon-name-part></tp:taxon-name></italic> (Fig. <xref ref-type="fig" rid="F6">6</xref>). Accordingly, we propose herein <italic><tp:taxon-name><tp:taxon-name-part taxon-name-part-type="genus" reg="Alulacris">A.</tp:taxon-name-part> <tp:taxon-name-part taxon-name-part-type="species" reg="nigristriatis">nigristriatis</tp:taxon-name-part></tp:taxon-name></italic> as a junior synonym of <italic><tp:taxon-name><tp:taxon-name-part taxon-name-part-type="genus" reg="Tonkinacris">T.</tp:taxon-name-part> <tp:taxon-name-part taxon-name-part-type="species" reg="sinensis">sinensis</tp:taxon-name-part></tp:taxon-name></italic>.</p></tp:treatment-sec><tp:treatment-sec><!--Section generated to contain objects referenced in tp:taxon-treatment.--><fig id="F3" position="float" orientation="portrait"><object-id xmlns:xlink="http://www.w3.org/1999/xlink" content-type="doi" xlink:type="simple">10.3897/zookeys.1253.158995.figure3</object-id><object-id xmlns:xlink="http://www.w3.org/1999/xlink" content-type="arpha" xlink:type="simple">6229DAA5-62EC-50F4-B939-8CF49313796C</object-id><label>Figure 3.</label><caption><p>Tegmina of <italic><tp:taxon-name><tp:taxon-name-part taxon-name-part-type="genus" reg="Alulacris">Alulacris</tp:taxon-name-part> <tp:taxon-name-part taxon-name-part-type="species" reg="nigristriatis">nigristriatis</tp:taxon-name-part></tp:taxon-name></italic>. A, B. Holotype male; C–H. Paratype females showing the variation in tegmen length.</p></caption><graphic xmlns:xlink="http://www.w3.org/1999/xlink" xlink:href="zookeys-1253-171_article-158995__-g003.jpg" position="float" orientation="portrait" xlink:type="simple" id="oo_1423443.jpg"><uri content-type="original_file" xlink:type="simple">https://binary.pensoft.net/fig/1423443</uri></graphic></fig><fig id="F5" position="float" orientation="portrait"><object-id xmlns:xlink="http://www.w3.org/1999/xlink" content-type="doi" xlink:type="simple">10.3897/zookeys.1253.158995.figure5</object-id><object-id xmlns:xlink="http://www.w3.org/1999/xlink" content-type="arpha" xlink:type="simple">7DAB66B8-0712-5935-BF24-A66C2A06BCCD</object-id><label>Figure 5.</label><caption><p>Male genitalia of <italic><tp:taxon-name><tp:taxon-name-part taxon-name-part-type="genus" reg="Alulacris">Alulacris</tp:taxon-name-part> <tp:taxon-name-part taxon-name-part-type="species" reg="shilinensis">shilinensis</tp:taxon-name-part></tp:taxon-name></italic>, <italic><tp:taxon-name><tp:taxon-name-part taxon-name-part-type="genus" reg="Tonkinacris">Tonkinacris</tp:taxon-name-part> <tp:taxon-name-part taxon-name-part-type="species" reg="sinensis">sinensis</tp:taxon-name-part></tp:taxon-name></italic> and <italic><tp:taxon-name><tp:taxon-name-part taxon-name-part-type="genus" reg="Alulacris">Alulacris</tp:taxon-name-part> <tp:taxon-name-part taxon-name-part-type="species" reg="nigristriatis">nigristriatis</tp:taxon-name-part></tp:taxon-name></italic>. A–D. <italic><tp:taxon-name><tp:taxon-name-part taxon-name-part-type="genus" reg="Alulacris">Alulacris</tp:taxon-name-part> <tp:taxon-name-part taxon-name-part-type="species" reg="shilinensis">shilinensis</tp:taxon-name-part></tp:taxon-name></italic>; A, B. Epiphallus in dorsofrontal and dorsal views; C, D. Phallic complex in dorsal and lateral views; E–K. <italic><tp:taxon-name><tp:taxon-name-part taxon-name-part-type="genus" reg="Tonkinacris">Tonkinacris</tp:taxon-name-part> <tp:taxon-name-part taxon-name-part-type="species" reg="sinensis">sinensis</tp:taxon-name-part></tp:taxon-name></italic>; E–H. Epiphallus in dorsal, dorsofrontal, frontal and lateral views; I–K. Phallic complex in dorsal, lateral and ventral views; L–R. <italic><tp:taxon-name><tp:taxon-name-part taxon-name-part-type="genus" reg="Alulacris">Alulacris</tp:taxon-name-part> <tp:taxon-name-part taxon-name-part-type="species" reg="nigristriatis">nigristriatis</tp:taxon-name-part></tp:taxon-name></italic>; L–O. Epiphallus in dorsal, dorsofrontal, frontal and lateral views; P–R. Phallic complex in dorsal, lateral and ventral views.</p></caption><graphic xmlns:xlink="http://www.w3.org/1999/xlink" xlink:href="zookeys-1253-171_article-158995__-g005.jpg" position="float" orientation="portrait" xlink:type="simple" id="oo_1423445.jpg"><uri content-type="original_file" xlink:type="simple">https://binary.pensoft.net/fig/1423445</uri></graphic></fig><fig id="F6" position="float" orientation="portrait"><object-id xmlns:xlink="http://www.w3.org/1999/xlink" content-type="doi" xlink:type="simple">10.3897/zookeys.1253.158995.figure6</object-id><object-id xmlns:xlink="http://www.w3.org/1999/xlink" content-type="arpha" xlink:type="simple">72236BBB-E9C3-530C-83C1-F9C92C4D0E11</object-id><label>Figure 6.</label><caption><p>Habitus of <italic><tp:taxon-name><tp:taxon-name-part taxon-name-part-type="genus" reg="Alulacris">Alulacris</tp:taxon-name-part> <tp:taxon-name-part taxon-name-part-type="species" reg="nigristriatis">nigristriatis</tp:taxon-name-part></tp:taxon-name></italic> and <italic><tp:taxon-name><tp:taxon-name-part taxon-name-part-type="genus" reg="Tonkinacris">Tonkinacris</tp:taxon-name-part> <tp:taxon-name-part taxon-name-part-type="species" reg="sinensis">sinensis</tp:taxon-name-part></tp:taxon-name></italic>; A–L. Types of <italic><tp:taxon-name><tp:taxon-name-part taxon-name-part-type="genus" reg="Alulacris">A.</tp:taxon-name-part> <tp:taxon-name-part taxon-name-part-type="species" reg="nigristriatis">nigristriatis</tp:taxon-name-part></tp:taxon-name></italic>; A, B. Holotype male in lateral and dorsal views; C. Labels of holotype male; D, E. Paratype female in lateral and dorsal views; F. Labels of paratype female; M–P. Habitus of <italic><tp:taxon-name><tp:taxon-name-part taxon-name-part-type="genus" reg="Tonkinacris">T.</tp:taxon-name-part> <tp:taxon-name-part taxon-name-part-type="species" reg="sinensis">sinensis</tp:taxon-name-part></tp:taxon-name></italic>; M, N. Male in lateral and dorsal views; O, P. Female in lateral and dorsal views.</p></caption><graphic xmlns:xlink="http://www.w3.org/1999/xlink" xlink:href="zookeys-1253-171_article-158995__-g006.jpg" position="float" orientation="portrait" xlink:type="simple" id="oo_1423446.jpg"><uri content-type="original_file" xlink:type="simple">https://binary.pensoft.net/fig/1423446</uri></graphic></fig></tp:treatment-sec><ref-list><ref id="B7"><mixed-citation xmlns:xlink="http://www.w3.org/1999/xlink" xlink:type="simple"><person-group><name name-style="western"><surname>Chang</surname><given-names>KSF</given-names></name></person-group> (<year>1940</year>) <article-title>The group Podismae from China (<tp:taxon-name><tp:taxon-name-part taxon-name-part-type="family">Acrididae</tp:taxon-name-part></tp:taxon-name>, <tp:taxon-name><tp:taxon-name-part taxon-name-part-type="order">Orthoptera</tp:taxon-name-part></tp:taxon-name>).</article-title><source>Notes d’Entomologie Chinoise</source><volume>7</volume>: <fpage>31</fpage>–<lpage>97</lpage> [3 pls]</mixed-citation></ref><ref id="B2"><mixed-citation xmlns:xlink="http://www.w3.org/1999/xlink" xlink:type="simple"><person-group><name name-style="western"><surname>Bey-Bienko</surname><given-names>GY</given-names></name><name name-style="western"><surname>Mistshenko</surname><given-names>LL</given-names></name></person-group> (<year>1951</year>) <article-title>Locusts and grasshoppers of the U.S.S.R. and adjacent countries.</article-title><source>Academy of Sciences of the USSR Publication</source><volume>38</volume>: <fpage>1</fpage>–<lpage>378</lpage>.</mixed-citation></ref><ref id="B32"><mixed-citation xmlns:xlink="http://www.w3.org/1999/xlink" xlink:type="simple"><person-group><name name-style="western"><surname>Mistshenko</surname><given-names>L</given-names></name></person-group> (<year>1952</year>) <article-title>Locusts and grasshoppers, <tp:taxon-name><tp:taxon-name-part taxon-name-part-type="subfamily">Catantopinae</tp:taxon-name-part></tp:taxon-name>. The fauna of the USSR, <tp:taxon-name><tp:taxon-name-part taxon-name-part-type="order">Orthoptera</tp:taxon-name-part></tp:taxon-name> 4 (2).</article-title><source>Zoological Institute Akademia Nauk SSSR (NS)</source><volume>54</volume>: <fpage>1</fpage>–<lpage>610</lpage>.</mixed-citation></ref><ref id="B47"><mixed-citation xmlns:xlink="http://www.w3.org/1999/xlink" xlink:type="simple"><person-group><name name-style="western"><surname>Xia</surname><given-names>KL</given-names></name></person-group> (<year>1958</year>) <source>Synopsis of <tp:taxon-name><tp:taxon-name-part taxon-name-part-type="family">Acrididae</tp:taxon-name-part></tp:taxon-name> from China.</source><publisher-name>Science Press</publisher-name>, <publisher-loc>Beijing, China</publisher-loc>, <size units="page">240 pp</size>. [14 pls]</mixed-citation></ref><ref id="B54"><mixed-citation xmlns:xlink="http://www.w3.org/1999/xlink" xlink:type="simple"><person-group><name name-style="western"><surname>Zheng</surname><given-names>Z-M</given-names></name></person-group> (<year>1985</year>) <source>Grasshoppers from Yunnan, Guizhou, Sichuan, Shaanxi and Ningxia.</source><publisher-name>Science Press</publisher-name>, <publisher-loc>Beijing, China</publisher-loc>, <size units="page">406 pp</size>.</mixed-citation></ref><ref id="B55"><mixed-citation xmlns:xlink="http://www.w3.org/1999/xlink" xlink:type="simple"><person-group><name name-style="western"><surname>Zheng</surname><given-names>Z-M</given-names></name></person-group> (<year>1993</year>) <source>Acritaxonomy.</source><publisher-name>Shaanxi Normal University Press</publisher-name>, <publisher-loc>Xi’an, China</publisher-loc>, <size units="page">442 pp</size>.</mixed-citation></ref><ref id="B23"><mixed-citation xmlns:xlink="http://www.w3.org/1999/xlink" xlink:type="simple"><person-group><name name-style="western"><surname>Jiang</surname><given-names>G</given-names></name><name name-style="western"><surname>Zheng</surname><given-names>Z-M</given-names></name></person-group> (<year>1998</year>) <source>Grasshoppers and Locusts from Guangxi.</source><publisher-name>Guangxi Normal University Press</publisher-name>, <publisher-loc>Guilin, China</publisher-loc>, <size units="page">390 pp</size>.</mixed-citation></ref><ref id="B28"><mixed-citation xmlns:xlink="http://www.w3.org/1999/xlink" xlink:type="simple"><person-group><name name-style="western"><surname>Li</surname><given-names>HC</given-names></name><name name-style="western"><surname>Xia</surname><given-names>KL</given-names></name></person-group> (<year>2006</year>) <source>Fauna Sinica, <tp:taxon-name><tp:taxon-name-part taxon-name-part-type="class">Insecta</tp:taxon-name-part></tp:taxon-name> volume 43, <tp:taxon-name><tp:taxon-name-part taxon-name-part-type="order">Orthoptera</tp:taxon-name-part></tp:taxon-name>, <tp:taxon-name><tp:taxon-name-part taxon-name-part-type="superfamily">Acridoidea</tp:taxon-name-part></tp:taxon-name>, <tp:taxon-name><tp:taxon-name-part taxon-name-part-type="family">Catantopidae</tp:taxon-name-part></tp:taxon-name>.</source><publisher-name>Science Press</publisher-name>, <publisher-loc>Beijing, China</publisher-loc>, <size units="page">724 pp</size>.</mixed-citation></ref><ref id="B19"><mixed-citation xmlns:xlink="http://www.w3.org/1999/xlink" xlink:type="simple"><person-group><name name-style="western"><surname>Huang</surname><given-names>JH</given-names></name><name name-style="western"><surname>Zhang</surname><given-names>AB</given-names></name><name name-style="western"><surname>Mao</surname><given-names>S-L</given-names></name><name name-style="western"><surname>Huang</surname><given-names>Y</given-names></name></person-group> (<year>2013b</year>) DNA barcoding and species boundary delimitation of selected species of Chinese <tp:taxon-name><tp:taxon-name-part taxon-name-part-type="superfamily">Acridoidea</tp:taxon-name-part></tp:taxon-name> (<tp:taxon-name><tp:taxon-name-part taxon-name-part-type="order">Orthoptera</tp:taxon-name-part></tp:taxon-name>: <tp:taxon-name><tp:taxon-name-part taxon-name-part-type="suborder">Caelifera</tp:taxon-name-part></tp:taxon-name>). PLoS ONE 8(12): e82400. <ext-link xlink:href="10.1371/journal.pone.0082400" ext-link-type="doi" xlink:type="simple">https://doi.org/10.1371/journal.pone.0082400</ext-link></mixed-citation></ref><ref id="B25"><mixed-citation xmlns:xlink="http://www.w3.org/1999/xlink" xlink:type="simple"><person-group><name name-style="western"><surname>Kim</surname><given-names>T-W</given-names></name><name name-style="western"><surname>Pham</surname><given-names>HT</given-names></name></person-group> (<year>2014</year>) <article-title>Checklist of Vietnamese <tp:taxon-name><tp:taxon-name-part taxon-name-part-type="order">Orthoptera</tp:taxon-name-part></tp:taxon-name> (<tp:taxon-name><tp:taxon-name-part taxon-name-part-type="order">Saltatoria</tp:taxon-name-part></tp:taxon-name>).</article-title><source>Zootaxa</source><volume>3811</volume>(<issue>1</issue>): <fpage>53</fpage>–<lpage>82</lpage>. <ext-link xlink:href="10.11646/zootaxa.3811.1.3" ext-link-type="doi" xlink:type="simple">https://doi.org/10.11646/zootaxa.3811.1.3</ext-link></mixed-citation></ref><ref id="B51"><mixed-citation xmlns:xlink="http://www.w3.org/1999/xlink" xlink:type="simple"><person-group><name name-style="western"><surname>Zhang</surname><given-names>XM</given-names></name><name name-style="western"><surname>Li</surname><given-names>XJ</given-names></name><name name-style="western"><surname>Liu</surname><given-names>F</given-names></name><name name-style="western"><surname>Yuan</surname><given-names>H</given-names></name><name name-style="western"><surname>Huang</surname><given-names>Y</given-names></name></person-group> (<year>2017</year>) <article-title>The complete mitochondrial genome of <italic><tp:taxon-name><tp:taxon-name-part taxon-name-part-type="genus">Tonkinacris</tp:taxon-name-part> <tp:taxon-name-part taxon-name-part-type="species">sinensis</tp:taxon-name-part></tp:taxon-name></italic> (<tp:taxon-name><tp:taxon-name-part taxon-name-part-type="order">Orthoptera</tp:taxon-name-part></tp:taxon-name>: <tp:taxon-name><tp:taxon-name-part taxon-name-part-type="family">Acrididae</tp:taxon-name-part></tp:taxon-name>): A tRNA-like sequence and its implications for phylogeny.</article-title><source>Biochemical Systematics and Ecology</source><volume>70</volume>: <fpage>147</fpage>–<lpage>154</lpage>. <ext-link xlink:href="10.1016/j.bse.2016.11.002" ext-link-type="doi" xlink:type="simple">https://doi.org/10.1016/j.bse.2016.11.002</ext-link></mixed-citation></ref><ref id="B43"><mixed-citation xmlns:xlink="http://www.w3.org/1999/xlink" xlink:type="simple"><person-group><name name-style="western"><surname>Wang</surname><given-names>HJ</given-names></name><name name-style="western"><surname>Jiang</surname><given-names>B</given-names></name><name name-style="western"><surname>Gu</surname><given-names>JX</given-names></name><name name-style="western"><surname>Wei</surname><given-names>T</given-names></name><name name-style="western"><surname>Lin</surname><given-names>LL</given-names></name><name name-style="western"><surname>Huang</surname><given-names>Y</given-names></name><name name-style="western"><surname>Liang</surname><given-names>D</given-names></name><name name-style="western"><surname>Huang</surname><given-names>JH</given-names></name></person-group> (<year>2021</year>) Molecular phylogeny and species delimitation of the genus <tp:taxon-name><tp:taxon-name-part taxon-name-part-type="genus">Tonkinacris</tp:taxon-name-part></tp:taxon-name> (<tp:taxon-name><tp:taxon-name-part taxon-name-part-type="order">Orthoptera</tp:taxon-name-part></tp:taxon-name>, <tp:taxon-name><tp:taxon-name-part taxon-name-part-type="family">Acrididae</tp:taxon-name-part></tp:taxon-name>, <tp:taxon-name><tp:taxon-name-part taxon-name-part-type="subfamily">Melanoplinae</tp:taxon-name-part></tp:taxon-name>) from China. PLoS ONE 16(4): e0249431. <ext-link xlink:href="10.1371/journal.pone.0249431" ext-link-type="doi" xlink:type="simple">https://doi.org/10.1371/journal.pone.0249431</ext-link></mixed-citation></ref><ref id="B62"><mixed-citation xmlns:xlink="http://www.w3.org/1999/xlink" xlink:type="simple"><person-group><name name-style="western"><surname>Zheng</surname><given-names>Z-M</given-names></name><name name-style="western"><surname>Deng</surname><given-names>WA</given-names></name><name name-style="western"><surname>Wei</surname><given-names>SZ</given-names></name></person-group> (<year>2013</year>) <article-title>A new species of the genus <italic><tp:taxon-name><tp:taxon-name-part taxon-name-part-type="genus">Alulacris</tp:taxon-name-part></tp:taxon-name></italic> from Guizhou Province, China (<tp:taxon-name><tp:taxon-name-part taxon-name-part-type="order">Orthoptera</tp:taxon-name-part></tp:taxon-name>, <tp:taxon-name><tp:taxon-name-part taxon-name-part-type="subfamily">Catantopinae</tp:taxon-name-part></tp:taxon-name>).</article-title><source>Acta Zootaxonomica Sinica</source><volume>38</volume>(<issue>1</issue>): <fpage>90</fpage>–<lpage>92</lpage>.</mixed-citation></ref></ref-list></tp:taxon-treatment>
